# Supplementary material for: Depletion of CPNE7 sensitizes colorectal cancer to 5‐fluorouracil by downregulating ATG9B expression
Source: J Cell Mol Med. 2024 Mar 25;28(8):e18261. doi: 10.1111/jcmm.18261 (PMC10962129; doi:10.1111/jcmm.18261)
Supplement: Supplementary file 1 — Table S1. [file JCMM-28-e18261-s001.xlsx]

## Sheet: Sheet1
Table S1. The detailed information of 85 CRC patients.
Number	Gender	Age	Site	Size	T	N	TNM	TE	NE	PD
1	Male	29	Left	＜5cm	2	0	Ⅰ	-	-	Poor
2	Male	44	Left	＜5cm	2	0	Ⅰ	-	-	Poor
3	Female	69	Right	≥5cm	4	0	Ⅲ	-	-	Moderate
4	Female	66	Right	≥5cm	3	0	Ⅲ	-	+	Moderate
5	Male	52	Left	＜5cm	3	0	Ⅱ	-	-	Poor
6	Male	49	Left	＜5cm	2	0	Ⅰ	-	-	Poor
7	Female	77	Right	≥5cm	1	1	Ⅰ	+	+	Well
8	Male	54	Left	＜5cm	4	0	Ⅱ	-	-	Poor
9	Male	52	Right	＜5cm	3	0	Ⅱ	-	-	Poor
10	Male	53	Left	＜5cm	4	0	Ⅱ	-	-	Poor
11	Female	89	Right	≥5cm	1	1	Ⅳ	+	+	Well
12	Male	57	Left	＜5cm	4	0	Ⅱ	-	-	Poor
13	Male	55	Left	＜5cm	4	0	Ⅱ	-	-	Poor
14	Male	57	Left	＜5cm	4	0	Ⅱ	-	-	Poor
15	Female	57	Right	≥5cm	4	1	Ⅲ	-	+	Moderate
16	Male	70	Left	＜5cm	4	0	Ⅱ	-	-	Poor
17	Male	60	Right	＜5cm	4	0	Ⅱ	-	-	Poor
18	Male	58	Left	＜5cm	4	0	Ⅱ	-	-	Poor
19	Female	65	Right	≥5cm	4	1	Ⅲ	-	-	Well
20	Male	59	Right	＜5cm	4	0	Ⅱ	-	-	Well
21	Female	61	Right	＜5cm	4	0	Ⅱ	-	-	Poor
22	Female	63	Left	＜5cm	4	0	Ⅱ	-	-	Poor
23	Female	65	Right	＜5cm	4	1	Ⅱ	-	-	Poor
24	Female	64	Right	＜5cm	4	1	Ⅱ	-	-	Poor
25	Female	64	Right	＜5cm	4	1	Ⅱ	-	-	Poor
26	Male	66	Left	＜5cm	2	0	Ⅰ	-	-	Moderate
27	Female	65	Right	≥5cm	4	1	Ⅲ	-	-	Poor
28	Male	64	Right	≥5cm	3	1	Ⅲ	-	-	Poor
29	Female	65	Right	≥5cm	4	1	Ⅲ	-	-	Poor
30	Male	61	Left	＜5cm	4	0	Ⅱ	-	-	Moderate
31	Female	65	Right	≥5cm	4	1	Ⅲ	-	-	Well
32	Female	66	Right	≥5cm	4	1	Ⅲ	-	-	Well
33	Female	43	Right	≥5cm	4	2	Ⅲ	-	-	Poor
34	Female	66	Right	≥5cm	4	0	Ⅲ	-	-	Poor
35	Male	55	Left	＜5cm	4	0	Ⅱ	-	-	Poor
36	Female	70	Right	≥5cm	4	2	Ⅲ	-	+	Moderate
37	Female	70	Right	≥5cm	4	2	Ⅲ	-	+	Moderate
38	Female	71	Right	≥5cm	4	2	Ⅲ	+	+	Poor
39	Male	78	Left	＜5cm	4	0	Ⅱ	-	-	Well
40	Female	75	Right	≥5cm	4	2	Ⅳ	+	+	Moderate
41	Female	75	Right	≥5cm	1	2	Ⅰ	+	+	Poor
42	Female	56	Right	≥5cm	2	1	Ⅳ	+	+	Well
43	Male	38	Left	＜5cm	2	0	Ⅱ	-	-	Poor
44	Female	64	Left	＜5cm	4	1	Ⅲ	-	-	Moderate
45	Male	63	Left	＜5cm	4	0	Ⅱ	-	-	Poor
46	Female	61	Right	≥5cm	4	1	Ⅲ	-	-	Poor
47	Male	70	Left	＜5cm	4	0	Ⅱ	+	-	Moderate
48	Male	43	Left	≥5cm	4	0	Ⅱ	-	-	Poor
49	Female	51	Right	≥5cm	3	1	Ⅳ	-	-	Well
50	Male	62	Left	＜5cm	4	0	Ⅱ	-	+	Poor
51	Male	65	Left	＜5cm	4	2	Ⅲ	-	-	Poor
52	Female	38	Left	＜5cm	4	0	Ⅲ	-	-	Poor
53	Female	63	Left	＜5cm	4	1	Ⅲ	-	-	Well
54	Male	51	Left	≥5cm	4	0	Ⅱ	-	-	Poor
55	Female	63	Left	＜5cm	4	0	Ⅱ	-	-	Poor
56	Male	66	Left	＜5cm	4	0	Ⅱ	+	-	Well
57	Female	68	Right	＜5cm	4	2	Ⅳ	-	+	Moderate
58	Male	55	Left	≥5cm	4	0	Ⅱ	-	-	Poor
59	Female	55	Left	＜5cm	4	1	Ⅲ	-	-	Poor
60	Male	56	Right	＜5cm	4	0	Ⅱ	-	-	Moderate
61	Female	58	Left	＜5cm	4	0	Ⅱ	-	-	Poor
62	Female	39	Right	≥5cm	4	2	Ⅳ	+	-	Moderate
63	Male	68	Left	≥5cm	4	2	Ⅳ	-	-	Well
64	Male	84	Left	＜5cm	4	1	Ⅲ	-	-	Poor
65	Female	49	Left	＜5cm	4	1	Ⅲ	-	-	Poor
66	Female	56	Left	＜5cm	4	0	Ⅱ	-	-	Poor
67	Female	63	Right	＜5cm	4	1	Ⅲ	-	-	Well
68	Female	52	Left	≥5cm	4	0	Ⅱ	-	-	Well
69	Female	65	Left	＜5cm	4	1	Ⅲ	-	-	Well
70	Male	53	Right	＜5cm	4	0	Ⅱ	-	-	Moderate
71	Female	66	Right	≥5cm	4	0	Ⅱ	-	-	Well
72	Female	55	Left	＜5cm	4	0	Ⅱ	-	-	Well
73	Female	66	Left	≥5cm	4	0	Ⅱ	-	-	Moderate
74	Male	53	Left	≥5cm	4	0	Ⅱ	-	-	Poor
75	Male	54	Right	＜5cm	4	2	Ⅳ	-	+	Poor
76	Female	67	Right	≥5cm	4	1	Ⅲ	-	-	Moderate
77	Female	68	Right	＜5cm	4	2	Ⅲ	-	-	Moderate
78	Female	60	Left	≥5cm	4	0	Ⅱ	-	+	Moderate
79	Female	57	Right	≥5cm	4	2	Ⅲ	+	-	Poor
80	Male	75	Right	≥5cm	4	0	Ⅱ	-	+	Poor
81	Female	69	Left	≥5cm	4	0	Ⅱ	+	+	Poor
82	Female	70	Left	＜5cm	3	2	Ⅲ	-	-	Well
83	Female	73	Left	≥5cm	3	2	Ⅳ	-	-	Poor
84	Male	74	Right	＜5cm	3	2	Ⅲ	-	-	Well
85	Female	50	Left	≥5cm	3	1	Ⅲ	-	+	Poor
TE	Tumor embolus
NE	Nerve invasion
PD	Pathological differentiation
