# Supplementary material for: Depletion of CPNE7 sensitizes colorectal cancer to 5‐fluorouracil by downregulating ATG9B expression
Source: J Cell Mol Med. 2024 Mar 25;28(8):e18261. doi: 10.1111/jcmm.18261 (PMC10962129; doi:10.1111/jcmm.18261)
Supplement: Supplementary file 2 — Table S2. [file JCMM-28-e18261-s002.xlsx]

## Sheet: Sheet1
REG1B
MMP7
CST1
MMP1
COL11A1
ESM1
KRT23
WNT2
CDH3
KLK6
KRT80
CA9
IRX5
EGFL6
CLDN1
DSC3
CLDN2
FOXQ1
ETV4
TRIM29
OLR1
APLN
FAM150A
ACAN
MMP10
CHI3L1
UCN2
SLC6A14
FAP
CTHRC1
CPNE7
PRSS22
TESC
PDX1
TRIB3
HLA-G
S100P
GYLTL1B
GRIN2D
C2CD4A
KIAA1199
CBX2
DUOXA2
C6orf223
EPHX4
DUSP9
COL1A1
EVA1A
S100A2
MSX2
SALL4
SLCO4A1
SHISA2
COL7A1
DDN
MMP11
CST2
MCIDAS
MEX3A
DUOXA1
BGN
CXCL11
GIF
TNFRSF12A
TBX20
UBE2C
SLC7A11
PLAU
SELE
STRA6
PDPN
ZNF695
CCNO
STC2
TRIP13
OTX1
MFAP2
REG4
DUSP4
FUT1
ADAMTS2
COL12A1
BBOX1
MMP12
GSDMC
SULT1C3
C17orf96
AJUBA
LRRC15
MDFI
TNFRSF11B
KAL1
SLC7A5
ADAMTS12
WISP1
GBX2
PSAT1
STRIP2
ANLN
TMEM132A
FGF19
AUNIP
Sheet1: The 102 genes upregulated in CRC (log2FC >2.5, q < 0.01) in our previous study(GSE104836).

## Sheet: Sheet2
LLGL2		Sheet2: The 487 genes upregulated in COAD according to the GEPIA database (log2FC >2.5, q < 0.01).
ALDOB
AXIN2
DHCR7
CXCL16
EREG
RP11-532F12.5
INHBA
RP11-462G2.1
RBM47
RAD51AP1
CTB-63M22.1
LINC01207
FAM111B
TMEM150B
KPNA2
CDCA3
OIP5
DNAJC22
TSPAN1
ESRP2
BMP7
PHLDA1
PAQR4
NME2
NDFIP2
SGPP2
EXO1
CAPG
SEL1L3
RP11-70C1.3
PODXL2
APOBEC1
ARHGEF35
RNASEH2A
TRIM15
EVA1A
C2CD4A
RAB11FIP4
ARHGAP8
SLC52A3
CCNA2
PVRL4
TMEM125
BUB1B
HNF4G
MCM4
IL2RG
ACE2
CCL15
Metazoa_SRP
RNF186
CYP2W1
HNF1B
ORC6
DHFRP1
RP11-132A1.4
MSX2
DUOXA2
GCNT3
MND1
IL32
CXCL11
DTL
PTMAP5
PRSS16
UCA1
OVOL2
RASEF
TNFRSF6B
IQGAP3
TMEM238
TLCD1
HJURP
KCNN4
RP11-284F21.7
CCNO
PIGY
FAM83E
FAM83F
KIAA0226L
FAM3B
AGR3
CLDN7
NUF2
BSPRY
RP5-1033H22.2
IGKV2D-28
CRNDE
JUP
CENPW
NME1
MARVELD3
TTK
RMI2
KCNE3
RAD51
EIF1AXP1
AC005943.2
CASC9
AP003774.1
IYD
GZMB
OCIAD2
MET
CYP2J2
EPN3
SLC12A2
CHI3L1
NCAPG
SMPDL3B
REG1A
CEACAM1
CENPN
HMGN1P37
AC005255.3
VDR
PTK6
C1orf210
NQO1
GALNT5
DEPDC1B
NR1I2
SERPINA1
FXYD3
RN7SL1
RP5-881L22.5
TGFBI
RP4-568C11.4
F12
MMP3
CXCL9
BAIAP2L1
AC106876.2
FAM64A
PPIAP22
TRPM2-AS
ECT2
DGAT2
SLC2A1
SQLE
HPDL
NOXO1
FA2H
DUOX2
UBE2T
CDS1
KIF4A
SLC44A4
RP11-452N17.1
RPS2P55
CTD-2396E7.11
MAPK13
SLC7A5
COL11A1
BRI3BP
ANKS4B
TCF7
CELP
TMEM92
IGHG2
MARVELD2
GALNT4
AC009065.4
CENPM
LINC00668
SNORA76C
C6orf222
MCM2
KIF11
WWC1
RP11-150O12.3
LIPH
NUSAP1
KIF2C
SCD
GINS1
TOX3
TTC39A
ABHD17C
SHH
TNFRSF12A
ENC1
SORD
CYP2B6
VWA2
PRR11
C9orf152
SLC25A10
TRIP13
CTHRC1
CTSV
BCL2L14
STAP2
BCL2L15
FUT2
LINC01559
RHPN2
CDCP1
CPNE7
CDC45
LY75
PLK1
ANLN
KIF20A
MARCKSL1
KLK6
EPHB3
SPC25
HNF1A
NEBL
HMGB3
LMO7
PITX2
GINS2
TROAP
GSTO2
DLGAP5
MEP1A
HNRNPCP2
GJB2
FUT3
GRHL2
PPP1R1B
C6orf132
PHLDA2
IRF6
OVOL1
PSAT1
ACSL5
CENPA
KDF1
PPP1R14D
TMEM139
GPA33
MACC1
RP11-284F21.10
AC021218.2
KRT20
HMMR
AP000349.2
GMDS
SPINT1
GRIN2D
PBK
SORD2P
BUB1
PDX1
SKA3
HN1
MYB
SMIM24
SPINK1
PRSS3
EFNA3
FAM84A
COL10A1
MELK
FOXA3
ARSE
CXCL10
SLC27A2
FOXM1
TRABD2A
BIK
SLC38A5
LMNB1
CTD-2377D24.6
UGT8
UHRF1
GOLT1A
AURKB
KIAA1324
GRB7
CLRN3
GPR160
C12orf75
USH1C
NCAPH
HOXB8
GALNT6
CDKN3
CDCA8
DDC
CDCA5
C19orf33
C1orf106
ELF3
CENPF
KIFC1
ZG16B
S100A14
PKMYT1
FOXQ1
DSP
TM4SF5
FUT6
EIF5AP4
TRIM31
LGR5
CXADR
AURKA
TK1
KCNQ1
AZGP1
LAMC2
CGREF1
LYZ
CDT1
CKS1BP3
AOC1
COL17A1
CEP55
PLEKHS1
ZWINT
CDC6
RP5-940J5.9
NFE2L3
AGMAT
MYO5B
KRT80
PLS1
F2RL1
KLK10
MMP11
EHF
HMGA1
MAP7
GUCY2C
PI3
IGHGP
METTL7B
AREG
TRIB3
EPHB2
CKS2
CCNB2
CFTR
VSNL1
PTTG1
MMP9
GGH
FOXA2
KLF5
CBLC
MAD2L1
CXCL3
TFF3
C1orf116
FAM3D
TMEM45B
MUC3A
UBE2SP2
KRT8
MSLN
C6orf223
ESRP1
CHMP4C
PRR15
MYEOV
CDK1
TSPAN8
MKI67
IL22RA1
SERINC2
DEGS2
PRR15L
KRT19
FAM83H-AS1
TESC
LAMB3
PRSS8
PYCR1
GJB3
TOP2A
BIRC5
MMP12
CRB3
TMC5
ATP10B
ASF1B
KRT23
TMPRSS4
RP11-357H14.17
IHH
KRTCAP3
SMIM22
FABP6
SFN
CDH17
NEK2
CCNB1
IGHG3
SLC5A1
SULT2B1
GYLTL1B
CXCL1
PLEK2
CDX1
HOXB9
ANKRD22
CEMIP
TRIM29
TDGF1
LY6G6D
GALNT3
PKP3
PCSK9
CD24
MYH14
GPRC5A
KIAA0101
GDF15
SDC1
CA9
POF1B
ELFN1-AS1
RAB25
CDCA7
HNF4A
CDX2
SERPINB5
PPAP2C
PRSS22
IGHG1
FAM83H
CXCL8
SAPCD2
SPINT2
DSG2
CLDN3
CDC20
ST14
AGR2
SPINK4
MUC13
LSR
MTND4P12
CTB-191K22.5
MISP
LAD1
TPX2
HKDC1
SOX9
CCL24
IGHG4
B3GNT3
AP1M2
RNF128
GJB1
MMP1
VIL1
RRM2
CLDN1
CDH1
EPCAM
MAL2
MYBL2
UBE2C
AP003391.1
CYP2S1
CLDN4
OLFM4
NOX1
PDZK1IP1
TNS4
FERMT1
TFF1
ASCL2
CCL20
REG4
CST1
UBD
KRT18
RNF43
PRAP1
GPX2
MMP7
CDH3
ETV4
CLDN2
CEACAM5
LCN2
S100P
DPEP1
CEACAM6
RP11-40C6.2

## Sheet: Sheet3
RP11-40C6.2
CEACAM6
CEACAM5
LCN2
DPEP1
GPX2
EPCAM
S100P
PRAP1
CDH1
NOX1		Sheet3: The 618 genes upregulated in READ according to the GEPIA database (log2FC >2.5, q < 0.01).
CLDN4
MUC13
MAL2
VIL1
CD24
RNF43
CDX2
PDZK1IP1
CDH17
KRT18
CCL20
AGR2
MISP
HNF4A
LAD1
B3GNT3
FERMT1
ETV4
UBE2C
OLFM4
ASCL2
SMIM22
LY6G6D
KRT23
CLDN3
RAB25
GJB1
PRSS8
TFF1
AP1M2
ST14
CDX1
MYBL2
KRT19
CDCA7
CDH3
SPINK1
POF1B
TSPAN8
UBD
TMPRSS4
FAM3D
CYP2S1
IGHG4
PI3
AOC1
SDC1
SOX9
TMEM45B
RNF128
TPX2
CLDN2
PRR15
PKP3
EHF
MMP7
PRR15L
ESRP1
SFN
CCL24
IHH
CDC20
PRAC1
RRM2
CLDN1
GGH
MUC3A
GALNT3
PLS1
MYH14
CTB-191K22.5
SERINC2
MMP1
PPP1R14D
CLRN3
KLF5
LSR
TRABD2A
CST1
ATP10B
GPR160
HOXB9
LAMB3
TRIM31
SPINT1
FAM83H
KRT8
TDGF1
GPA33
TMC5
SAPCD2
AP003391.1
PLEK2
SLC44A4
DSG2
SPINT2
F2RL1
HKDC1
DDC
FUT3
TNS4
GYLTL1B
KRT20
CTD-2377D24.6
PRSS22
GUCY2C
TFF3
KRTCAP3
FOXA2
MYB
C19orf33
CXCL8
PRSS3
S100A14
KIAA0101
ELF3
REG4
PPAP2C
C1orf106
SLC5A1
TOP2A
LEFTY1
IGHG1
LGR5
CBLC
MEP1A
CFTR
IL22RA1
COL17A1
MYO5B
CHMP4C
TRIM29
BIRC5
MSLN
USH1C
RP11-357H14.17
MKI67
SMIM24
TM4SF5
NEK2
CCNB1
MMP12
CXCL1
GPRC5A
METTL7B
TESC
AREG
CDK1
CKMT1A
EPHB2
TMPRSS2
CRB3
C10orf99
SERPINB5
AZGP1
CLDN7
C1orf116
FXYD3
ANKRD22
FAM83H-AS1
ELFN1-AS1
CTD-2396E7.11
CEACAM1
NFE2L3
FUT6
CENPF
OVOL1
C15orf48
CKMT1B
ZG16B
PTTG1
HMGA1
PTK6
C9orf152
KIFC1
GJB3
ASF1B
MAP7
ACSL5
AURKA
FOXQ1
CKS2
CEMIP
FOXA3
TRIB3
CXADR
RP5-881L22.5
SLC39A5
DSP
NR1I2
C6orf223
UBE2SP2
AURKB
LGALS4
FAM83E
PCSK9
ZWINT
MAD2L1
AC106876.2
IL2RG
XXbac-BPG32J3.19
SULT2B1
PYCR1
KCNQ1
STAP2
C6orf132
TSPAN1
CEP55
CXCL3
SLC38A5
AGMAT
GRB7
C12orf75
CCNB2
BCL2L15
EFNA3
MMP11
PKMYT1
FAM84A
VSNL1
CDCA8
FUT2
IGHG2
KIAA0226L
MMP9
CGREF1
DUOX2
CTSV
LMNB1
IRF6
IGHGP
CYP2B6
RP11-150O12.3
UGT8
KDF1
SKA3
LY75
ARSE
UCA1
IGHG3
RHPN2
MELK
MACC1
IGKV4-1
RNF186
BIK
DUOXA2
FABP6
EPS8L3
ESRP2
LAMC2
GGT6
CDCA5
GCNT3
RP4-568C11.4
GDF15
GRHL2
GALNT6
PPP1R1B
SPINK4
IGKV3-11
NOTUM
GOLT1A
RP11-284F21.10
SCNN1A
CDT1
IGKC
LINC00483
TTC39A
HMMR
LIPH
NOXO1
HNF1A
TMEM125
CENPA
TROAP
NEBL
NCAPH
AC021218.2
CDKN3
C1orf210
MARCKSL1
ATP2C2
HNF4G
COL10A1
FOXM1
GJB2
CYP2W1
LMO7
CDC6
SLC27A2
TMEM139
CCL15
PLEKHG6
TOX3
EPB41L4B
MARVELD3
KRT80
IGKV3-20
CKS1BP3
KIAA1324
TJP3
RP11-452N17.1
PLEKHS1
BUB1
HN1
AP003774.1
ANKS4B
PKP2
IGKV3-15
LINC00668
IGLC3
SMPDL3B
CDCP1
BCL2L14
LINC01559
AP000349.2
MYEOV
HMGB3
CCDC64B
EIF5AP4
ABHD17C
GALNT4
MMP3
AC005943.2
CAMSAP3
PRSS16
KCNN4
DLGAP5
MAPK13
PLK1
HOXB8
HNF1B
GSTO2
IGKV1D-39
HSD11B2
CELP
SPC25
UHRF1
C6orf222
TK1
GMDS
LYZ
SQLE
PBK
RP11-532F12.5
MOGAT3
CYP2J2
LLGL2
TCF7
NUSAP1
PTMAP5
CENPM
HOOK1
SATB2
PDX1
SERPINA1
IGLC2
RP11-70C1.3
CHI3L1
ANLN
SHH
FABP1
DEGS2
KIF12
IGHV3-30
GINS2
KLK6
MARVELD2
VDR
CGN
TLCD1
SLC25A10
AGR3
CXCL10
GNG4
OVOL2
EREG
BAIAP2L1
ARHGEF35
IYD
ACE2
CDS1
SORD2P
GINS1
EIF1AXP1
WWC1
NQO1
CDHR5
SEL1L3
KIF11
CASC9
MCM2
CDC45
SLC52A3
PRR11
PHLDA2
TRIM15
VAV3
DSC2
SCD
DHCR24
PITX2
KIF20A
RASEF
ECT2
TGFBI
NUF2
BRI3BP
GALNT5
ILDR1
BMP7
SORD
IQGAP3
PTPRO
PRR5L
PSAT1
HPDL
KCNE3
RBM47
KIF4A
TTK
IGLC1
NDFIP2
IL32
ARHGAP8
IGKV1-5
CTHRC1
RAB11FIP4
RP5-1033H22.2
IGHV1-69-2
FAM83F
TMC4
MUC12
EPN3
HJURP
CA9
MET
CPNE7
ENC1
DNAJC22
PPP1R14C
GALE
RNU4-1
PIGY
TRIP13
TRPM2-AS
CRNDE
CTSS
CAPN8
FA2H
SMAGP
KIF2C
HNRNPCP2
IGHV3-21
RAD51
ELMO3
WNK4
NCAPG
BSPRY
EFNA2
PPIAP22
RMI2
JUP
FAM111B
AC005255.3
IGHV5-51
GRIN2D
HMGN1P37
DGAT2
LINC01207
TMEM30B
ABRACL
RPS2P55
ESPN
OCIAD2
TMEM171
HHLA2
SLC12A8
KLK10
SLCO4A1-AS1
ANO9
FGFR4
ORC6
GRM8
SH2D3A
APOBEC3B
IGHV3-23
RP11-284F21.7
GZMB
GPR143
RP11-719K4.3
BUB1B
CENPW
UBE2T
ABHD11-AS1
FAM105A
RBBP8NL
ACY3
DTL
LINC00511
GPR35
CDC25A
DEPDC1B
RP11-649E7.5
RP5-940J5.9
ADGRG1
RASSF7
SLC2A1
ACSL6
TMEM184A
B4GALNT3
AMACR
GPR39
SGPP2
HOXB13
LINC00675
SLC7A5
TMEM150B
EBP
CENPN
COL11A1
ACY1
STX19
EFNA4
CORO2A
PROM1
FAM64A
U47924.27
RP3-523K23.2
SHD
OCLN
C2
CXCL9
C2orf54
IGHV1-18
RP11-150O12.6
SLC12A2
CASC21
AXIN2
HNF1A-AS1
TNFRSF12A
TSPAN6
HK2
APOBEC1
SLC44A3
RAD51AP1
VWA2
RAB11FIP1
AKR7A3
MCM4
CDCA3
MUC20
VPS9D1-AS1
F12
NME1
CENPU
MND1
MNX1
TMEM238
TINAG
DACH1
PAQR4
RPS6KA1
GTSE1
CHDH
INHBA
MYOM3
TPD52
APOC4-APOC2
ERN2
SOX4
HMGCS2
EXO1
CKAP2
RP11-462G2.1
CCAT1
EPHX4
SP6
DHCR7
PLA2G10
MYO1D
LFNG
IGKV2D-28
RP11-10G12.1
ESM1
EPHB3
RAB17
TMEM141
OAS1
MLK4
TMEM92
CAPG
DHFRP1
SYT7
F11R
MYO1A
ASPM
CCNA2
CDHR2
GDA
EVA1A
NUDT4P1
NUDT4P2
FOXP4-AS1
PODXL2
PARPBP

## Sheet: Sheet4
EVA1A
DUOXA2
CHI3L1
SLC7A5
COL11A1
TNFRSF12A
TRIP13
CTHRC1
CPNE7
ANLN
KLK6
PSAT1
GRIN2D
PDX1
FOXQ1
KRT80
MMP11
TRIB3
C6orf223
TESC
MMP12
KRT23
GYLTL1B
TRIM29
CA9
PRSS22
MMP1
CLDN1
UBE2C
REG4
CST1
MMP7
CDH3
ETV4
CLDN2
S100P
Sheet4: The 36 genes from three gene sets.
