# Supplementary material for: Depletion of CPNE7 sensitizes colorectal cancer to 5‐fluorouracil by downregulating ATG9B expression
Source: J Cell Mol Med. 2024 Mar 25;28(8):e18261. doi: 10.1111/jcmm.18261 (PMC10962129; doi:10.1111/jcmm.18261)
Supplement: Supplementary file 3 — Table S3. [file JCMM-28-e18261-s005.xlsx]

## Sheet: Sheet1
gene name	FC
AC010132.3	0.00957903
AL662884.1	0.0156212		Table S3. The 5214 genes downregulated (FC <0.8) in our transcriptome sequencing data from CPNE7 knockdown CRC cells.
CCDC103	0.0181319
ARHGAP19-SLIT1	0.0253842
AC133065.2	0.0327539
AL050331.1	0.0338462
CORO7-PAM16	0.0350127
AL157935.2	0.0512709
PDXDC2P	0.0527331
RF00560	0.0634597
SNORD88B	0.0676924
AC006486.1	0.0676924
DUSP13	0.0725247
AC008763.2	0.0781062
AL031777.3	0.0781062
PGAM1P8	0.0781062
AP002990.1	0.0809553
FOXD4L5	0.0846111
KCNE5	0.0846111
FAM229A	0.0906406
TXK	0.0923067
FAM238C	0.0923067
DNAH3	0.0923067
AL139094.1	0.0923067
PSMB8-AS1	0.0923067
SNORD27	0.0923067
MIR2277	0.0923067
AC055811.2	0.0923067
CCDC150P1	0.0923067
KPNA2P3	0.0955527
SNORD3C	0.101537
LURAP1	0.101542
AL354872.2	0.101542
AC010733.2	0.103241
SPIB	0.112789
ZNF264	0.112801
RPS7P4	0.112818
AC006946.2	0.112818
AD000864.1	0.112818
HIST1H2AM	0.112818
ACP4	0.112818
KLRC4	0.112818
HSPA1L	0.112818
AC025287.1	0.112818
RPL9P25	0.112818
HIST1H3B	0.112818
RASL11B	0.112818
NRSN2	0.119458
SEC16B	0.126919
AC020629.1	0.126919
SCG5	0.126928
AC009120.1	0.126928
AL353795.3	0.126928
AC080038.3	0.126928
SYNGR4	0.126928
IDH1-AS1	0.126928
AC116351.2	0.126928
AL109614.1	0.126928
MAL2-AS1	0.126928
TREX1	0.129762
IER2	0.134953
GPBAR1	0.135385
LINC02458	0.135385
AC004877.1	0.135385
CELF6	0.13846
AC005261.4	0.145049
RNASEH1P2	0.145049
SNORA6	0.145049
RORC	0.145049
LINC01140	0.145049
ADD3-AS1	0.145049
SNORD36C	0.145049
AC091825.1	0.145049
PRCD	0.145049
SUB1P1	0.145049
FAT2	0.145049
AC107954.1	0.145049
AC098850.3	0.145049
AC009948.4	0.145049
AC079781.4	0.145049
HPGD	0.145049
AC021106.2	0.145049
BZW1P1	0.145049
AC009121.2	0.145049
PIWIL2	0.145049
BCYRN1	0.145049
ZNF192P1	0.145049
RPL21P89	0.145049
MAFA-AS1	0.145049
ASPRV1	0.145049
COL26A1	0.145049
LINC02438	0.156212
RCC2P6	0.156212
AL512770.1	0.156212
NFASC	0.156212
AC004466.1	0.156212
SPTBN5	0.158622
Z92544.2	0.159529
TMEM202-AS1	0.169211
AP000766.1	0.169222
FAM110D	0.169222
WWTR1-AS1	0.169222
AL603832.3	0.169222
LYNX1-SLURP2	0.169222
SEC11B	0.169237
AC069234.5	0.169237
SHBG	0.169237
AC114730.1	0.169237
AC104561.2	0.169237
SAP18P2	0.169237
ZNF750	0.169237
AC104109.2	0.169237
PRDM6	0.169237
AC112694.1	0.169237
RYKP1	0.169237
AP000346.2	0.169237
AC024560.2	0.169237
AC087752.3	0.169237
TMEM74	0.169237
RN7SL657P	0.169237
AGPAT4-IT1	0.169237
WASIR2	0.169237
AC136352.4	0.169237
FHP1	0.169237
AC022497.1	0.169237
CDHR2	0.169237
ORM2	0.169237
PCBP2-OT1	0.169237
AL117339.5	0.169237
AC012531.1	0.169237
FAM184A	0.169237
PRH1-PRR4	0.169237
ELOCP19	0.169237
AC010624.2	0.169237
AL139022.1	0.169237
AC114730.3	0.169237
Z97192.2	0.169237
AC092070.2	0.169237
AC004854.2	0.176546
AP000275.2	0.179187
AL390039.1	0.184613
AC024267.6	0.184613
NLRP14	0.184613
POU3F1	0.184613
C15orf56	0.184613
ZBTB43	0.188879
ZNF551	0.189799
CFAP46	0.190353
VSIG1	0.190379
MAGEA2B	0.194101
LDHD	0.195225
MC1R	0.199186
SMG8	0.200371
AL034417.4	0.203021
GPRASP2	0.203021
BTNL9	0.203047
AL160314.2	0.203063
AC008649.1	0.203063
TPRKBP2	0.203063
RAB6C-AS1	0.203063
AC012254.3	0.203063
MKNK1-AS1	0.203063
ANKRD20A21P	0.203063
PCDHB10	0.203063
ARHGAP31-AS1	0.203063
SMCO2	0.203063
CD81-AS1	0.203063
HRNR	0.203063
AC140725.1	0.203063
TRANK1	0.203063
THBD	0.203063
DMBT1	0.203063
RF02138	0.203063
RPEL1	0.203063
AC093582.1	0.203063
RPS4XP17	0.203063
AL162231.4	0.203063
AC010319.4	0.203063
SPARC	0.203063
AP000692.1	0.203063
GRTP1-AS1	0.203063
AP001350.1	0.203063
SNORD10	0.203063
AC092171.5	0.203063
AC022532.1	0.203063
PRKXP1	0.203063
ARF4-AS1	0.203063
AC139426.1	0.203063
C8orf44-SGK3	0.203063
AC026471.4	0.203063
AP000662.1	0.203063
RN7SL23P	0.203063
KRT13	0.203077
IDI2-AS1	0.203085
KLK13	0.203085
AL390961.3	0.203085
EDRF1-AS1	0.203085
TEN1	0.206278
AP000350.4	0.206985
AC022400.6	0.209017
AC010547.4	0.21004
AC007240.1	0.2102
AC022384.1	0.212488
CLIP3	0.213712
AC018638.1	0.213712
AP000866.6	0.213712
TMEM106A	0.213734
ZKSCAN1	0.215225
DEGS2	0.217574
AL353807.3	0.217574
RHOT1P3	0.217574
TUBA4B	0.220693
ARL14EPL	0.220693
AC104452.1	0.220693
RAB8B	0.225048
AC073612.1	0.225578
AC233992.3	0.225578
FAM47E-STBD1	0.225578
ZACN	0.225595
AC026992.2	0.225636
AC093726.1	0.225636
RF00017	0.225636
CMTM1	0.225636
RPRM	0.225636
NPM1P19	0.225636
ANKRD20A1	0.225636
CATSPERZ	0.225636
AL133243.2	0.225636
KLHL7-DT	0.225636
AC004951.1	0.225636
AL592546.1	0.225636
ADRA2A	0.225636
INKA2-AS1	0.225636
CFP	0.230719
AC023024.1	0.234278
FOXD3-AS1	0.234278
JMJD7	0.234292
AL391684.1	0.234319
AC135048.1	0.234319
RDM1P5	0.234319
RPL37P23	0.234319
STRA6	0.236087
ZBTB1	0.237601
ASIC4	0.238854
AL137779.2	0.238854
SAP30L-AS1	0.238854
SCART1	0.243644
CNGA1	0.243644
AQP1	0.245052
BLOC1S1-RDH5	0.251702
LTC4S	0.253773
AC105052.2	0.253773
AL450306.1	0.253773
RASAL2-AS1	0.253773
ATP12A	0.253773
LAMA4	0.25379
CDC42EP5	0.253812
AC112484.1	0.253833
CLIC5	0.253833
AC104806.1	0.253833
WBP1LP2	0.253833
MT1DP	0.253833
SNAP23P1	0.253856
CARD14	0.253856
ORM1	0.253856
AC060780.2	0.253856
AC027544.2	0.253856
AC011604.2	0.253856
AL845552.2	0.253856
AC025287.3	0.253856
SPATA46	0.253856
AL359851.1	0.253856
AC097641.2	0.253856
AC233723.1	0.253856
TUFMP1	0.253856
AC025166.1	0.253856
RN7SKP23	0.253856
AC006059.2	0.253856
IGSF22	0.253856
SRPK3	0.253856
RNA5SP18	0.253856
WEE2-AS1	0.253856
AC099518.6	0.253856
AC018892.3	0.253856
TMEM204	0.253856
RN7SL208P	0.253856
AP001160.2	0.253856
AC090004.1	0.253856
AC005042.1	0.253856
AC106864.1	0.253856
AP002761.3	0.253856
AC010173.1	0.253856
NPC1L1	0.253856
GP6	0.253856
CDRT15P1	0.253856
RF00019	0.253856
RN7SKP80	0.253856
AC002310.3	0.253856
FP325332.1	0.253856
AC017104.5	0.253856
PKHD1L1	0.253856
AL671986.1	0.253856
AL645465.1	0.253856
FXYD6-FXYD2	0.253856
MPL	0.253856
GPR182	0.253856
AL137013.1	0.253856
GPR45	0.253856
EDARADD	0.253856
CICP27	0.253856
AC009095.1	0.253856
ARHGEF26-AS1	0.253856
MTCO1P2	0.253856
AC114341.1	0.253856
GPX2	0.253856
CNTN2	0.253856
AC009019.1	0.253856
AL158151.3	0.253856
TOMM20L	0.253856
AL512633.1	0.253856
HIST1H3PS1	0.253856
AC004951.4	0.253856
AL139123.1	0.253856
OVOL3	0.253856
AL354983.1	0.253856
AL645608.1	0.253856
PSAT1P3	0.253856
CFAP58-DT	0.253856
AL359715.1	0.253856
AL158071.4	0.253856
AC011481.3	0.253856
GALR3	0.253856
NOXRED1	0.253856
AC091132.3	0.253856
AL353622.1	0.253856
SPARCL1	0.253856
DPP9-AS1	0.253856
GMCL2	0.253856
DOCK9-DT	0.253856
CCDC162P	0.253856
EIF4EBP3	0.253856
CCT6P2	0.253856
CRYAB	0.253856
CXCR6	0.253856
GRM8	0.253856
LINC01290	0.253856
AC011841.1	0.253856
SLC16A11	0.253856
LINC00523	0.253856
AC067942.1	0.253856
AC116407.2	0.253856
SNORA5A	0.253856
AC092634.5	0.253856
SLC47A2	0.253856
AL513174.1	0.253856
SEPT7P6	0.253856
AC243562.1	0.253856
AC012313.2	0.253856
RPS19P3	0.253856
GOLGA2P8	0.253856
HCG25	0.253856
METTL8P1	0.253856
BX322562.1	0.253856
AC067863.1	0.253856
AC105233.4	0.253856
ACSM1	0.253856
TVP23C-CDRT4	0.257485
ZNF527	0.2603
AC025165.3	0.260663
ZFP30	0.261067
CTBP1-DT	0.266707
AC079834.2	0.267154
SVIL-AS1	0.267622
PICART1	0.2707
GOLGA8O	0.2707
EXOSC3P1	0.2707
AC005832.4	0.2707
ALG1L	0.2707
SLC7A5P2	0.270735
UBALD1	0.275432
CNTD1	0.276873
AC022784.1	0.27692
TBC1D3P1-DHX40P1	0.27692
CDHR5	0.27692
CD160	0.27692
SUCLG2-AS1	0.27692
INSL3	0.27692
TVP23A	0.27692
EFCAB8	0.27692
WDR37	0.27818
TIAF1	0.278987
LASP1	0.281656
HIPK4	0.281987
TMEM61	0.281987
SLC7A2	0.283316
AL022322.1	0.290024
MEOX1	0.290024
KIAA1211L	0.290024
SELPLG	0.290064
AC006504.1	0.290099
LINC00884	0.290099
AC234582.1	0.290099
KRT86	0.290099
AC011446.2	0.290099
LGI4	0.290099
AC009171.2	0.290099
MTAPP2	0.290099
AC022306.1	0.290099
B3GNT8	0.290099
PAQR9	0.290099
KRT8P46	0.290099
AL109806.1	0.290099
CD72	0.290099
AL590627.1	0.290099
AC010864.1	0.290099
NAALADL2	0.290099
PCED1B	0.290099
AC002310.4	0.290099
AC010307.2	0.290099
COX7A1	0.290099
AC104849.1	0.290099
SLCO4A1-AS1	0.290099
HCAR3	0.290099
AL359220.1	0.290099
DLG2	0.290099
AL731556.1	0.290099
TBC1D26	0.290099
AC079331.1	0.290099
C17orf80	0.29115
EMP1	0.293284
TMC3-AS1	0.296108
AC100827.3	0.298583
AC138932.2	0.304627
PLAC1	0.304627
THBS4	0.304627
AL353719.1	0.304627
AC105339.3	0.304627
RASD1	0.304627
SEC13P1	0.304627
TOB1-AS1	0.304627
AP003071.5	0.304627
CEND1	0.304627
C1QTNF12	0.304627
AL035563.1	0.304627
BMS1P2	0.304627
AC008393.1	0.304627
LINC01612	0.304627
AL391280.1	0.304627
CTBP2P8	0.304627
C16orf86	0.304627
AL163636.2	0.306488
SLC35F6	0.306762
MPZL1	0.307197
AC006254.1	0.308989
AL365205.1	0.311408
DBH-AS1	0.312344
AC215522.2	0.312344
TLDC2	0.312344
CCDC81	0.312344
ZC3H12D	0.312344
AC239809.3	0.312344
AL022328.3	0.312344
RNF227	0.312344
SSTR2	0.312344
AL662795.2	0.312385
MRTFB	0.316613
AGAP14P	0.317233
TTC41P	0.317233
ANO7L1	0.317233
RGL4	0.317233
ORAI3	0.318328
TACC1	0.320265
AL357033.4	0.320596
RPLP0P2	0.320596
RPS3AP49	0.320596
COG8	0.322234
NRXN2	0.324873
GRPEL2	0.325997
TMEM125	0.328827
C16orf46	0.330542
CYB5R3	0.331254
PSAPL1	0.338357
SYT11	0.338357
EPHA8	0.338357
AC009303.4	0.338357
MYOM1	0.338357
SP140	0.338357
CRYM-AS1	0.338357
TOGARAM2	0.338357
SNX32	0.338357
GMNC	0.338357
KCP	0.338357
ELL2P1	0.338357
TMCC1-AS1	0.338357
AC027237.1	0.338357
AC009309.1	0.338392
RASGRF2	0.338392
RIMBP3C	0.338392
SLC8A2	0.338392
TMIE	0.338392
LINC00852	0.338392
MAST4	0.338396
AF001548.2	0.338396
AC106782.2	0.338396
AC113189.4	0.338407
AC133555.4	0.338414
AC131009.1	0.338414
CR769775.4	0.338414
AC022868.1	0.338414
AC137630.3	0.338414
AC245297.2	0.338414
AC092053.2	0.338414
SRSF9P1	0.338414
AC104852.1	0.338414
RN7SL181P	0.338414
CD27	0.338414
AC012615.4	0.338414
PLAC8	0.338414
DAND5	0.338414
RNU6-564P	0.338414
AL138889.1	0.338414
RN7SL535P	0.338414
AC087392.5	0.338414
MAST4-AS1	0.338414
AP000346.4	0.338414
AL022722.1	0.338414
AC123768.2	0.338414
AC026150.2	0.338414
HOXD3	0.338414
AC243965.2	0.338414
ABHD1	0.338414
CTB-178M22.2	0.338414
IZUMO1	0.338414
TTC34	0.338414
AL513327.2	0.338414
RN7SL749P	0.338414
ZBED1P1	0.338414
DYNLL1P4	0.338414
HRC	0.338414
CDH8	0.338414
AL445933.1	0.338414
AL133297.1	0.338414
AC134407.3	0.338414
LY96	0.338414
MSC-AS1	0.338414
CDK2AP2P2	0.338414
AC021739.3	0.338414
AL158077.1	0.338414
GNG5P2	0.338414
AC046134.1	0.338414
AC233279.1	0.338414
AC090192.2	0.338414
AP000919.2	0.338414
AL136295.6	0.338414
AC026471.6	0.338414
TBX5	0.338414
OR7E37P	0.338414
LINC01978	0.338414
PHBP15	0.338414
CLDN6	0.338414
TAS2R15P	0.338414
FOSL1P1	0.338414
AC087742.1	0.338414
AC010538.1	0.338414
AC083843.3	0.338414
AC007342.9	0.338414
DAAM2	0.338414
FOXL2	0.338414
FAM243A	0.338414
COX5BP7	0.338414
RF00003	0.338414
SLC25A5P3	0.338414
AC008770.3	0.338414
STAC2	0.338414
AC097382.2	0.338414
HIGD1AP14	0.338414
AC093155.3	0.338414
RF02247	0.338414
MIR6506	0.338414
LDHAL6A	0.338414
RTL8B	0.338414
AC011247.2	0.338414
AC003102.1	0.338414
AC009053.2	0.338414
AC073052.2	0.338414
FILIP1	0.338414
SNORA12	0.338414
AC092447.1	0.338414
HSPA8P15	0.338414
AL356801.1	0.338414
VN1R84P	0.338414
AC104964.3	0.338414
SNORA74A	0.338414
SLC25A14P1	0.338414
AP001432.1	0.338414
RPL22P13	0.338414
AP005233.2	0.338414
AC005746.1	0.338414
AL162274.3	0.338414
ADAM23	0.338414
HSPA6	0.338414
EEF1A1P14	0.338414
AC133473.1	0.338414
HSPB9	0.338414
AC011374.2	0.338414
ACTA2-AS1	0.338414
MIR324	0.338414
PATL2	0.338414
AC073320.1	0.338414
UNC93B8	0.338414
AP006545.1	0.338414
AL353803.4	0.338414
AC107081.3	0.338414
ZNF20	0.338414
NPIPB7	0.338414
AC016027.2	0.338414
BLID	0.338414
AF129075.2	0.338414
TGFB2-OT1	0.338414
GGNBP1	0.338414
AL138921.1	0.338414
AC074134.1	0.338414
LINC02259	0.338414
AC099778.2	0.338414
AF228730.4	0.338414
AC093495.1	0.338414
AC092042.3	0.338414
LINC00899	0.338414
TMEM119	0.338414
ALG1L10P	0.338414
AL356740.1	0.338414
AC017081.1	0.338414
CLEC2L	0.338414
TLX2	0.338414
GAL3ST3	0.338414
RDM1P4	0.338414
MED28P3	0.338414
AP001619.2	0.338414
AC112722.1	0.338414
SLC7A7	0.338414
KCNE2	0.338414
DNAJB13	0.338414
RPS15AP30	0.338414
RF00410	0.338414
NCAPD2P1	0.338414
AC011462.4	0.338414
OR10H1	0.338414
AL020995.1	0.338414
AC020915.2	0.338414
RPL17P34	0.338414
AC068647.2	0.338414
GVINP1	0.338414
ARHGAP23P1	0.338416
SRRM1P3	0.338454
AC010655.2	0.338454
COL6A4P1	0.338454
GNAT2	0.338454
AL590399.1	0.338454
RAB11FIP1P1	0.338454
RGMB-AS1	0.338454
AL049844.1	0.338454
DKK3	0.338454
CARMN	0.338454
CASC1	0.338454
TAGLN2P1	0.338454
ERICH2	0.338454
FUT3	0.338454
DNAH10OS	0.338454
AL133520.1	0.338454
RN7SKP269	0.338474
MTND4LP30	0.338474
NONOP2	0.338474
MIR200CHG	0.338474
SALRNA1	0.338474
AC120057.3	0.338474
TUBA3FP	0.338474
AQP6	0.338474
TEX36	0.338474
AL157394.1	0.338474
AC097381.1	0.338474
AC010503.2	0.338474
ACSBG2	0.338474
AL049539.1	0.338474
AC132938.5	0.338474
BTBD18	0.338474
AC127526.2	0.338474
AC093788.1	0.338474
TLR9	0.338474
HIST1H2BF	0.338474
ZNF506	0.338474
AL691482.3	0.338474
LINC00518	0.338474
AHSG	0.338474
AC124944.2	0.338474
BCAP31P2	0.338474
HRH4	0.338474
AC004908.1	0.338474
CFAP206	0.338474
FNDC8	0.338474
GOLGA8R	0.338474
CYP2F2P	0.338474
AC093620.1	0.338474
LCTL	0.338474
AL158151.1	0.338474
AC024619.4	0.338474
RASEF	0.338474
TXNP4	0.338474
AC090515.2	0.338474
AC073655.2	0.338474
BMS1P22	0.338474
AP003068.4	0.338474
CRB2	0.338474
APOD	0.338474
AC126696.3	0.338474
DSCR9	0.338474
MICE	0.338474
PLA2G15	0.339535
NFATC4	0.348975
AC011447.1	0.348975
AC148477.2	0.351438
PCDHAC1	0.351438
AC087289.3	0.353116
LINC02086	0.353137
FAM92B	0.355327
AC092902.5	0.355327
HSD17B13	0.355327
AP003068.1	0.356698
MMEL1	0.358312
SBK3	0.358312
CASC19	0.358314
LINC01481	0.360225
DIO3	0.360225
FEZF1-AS1	0.36098
AL021546.1	0.362549
KLF3-AS1	0.362549
DMC1	0.362549
AC008764.1	0.362581
GPX1	0.363377
MISP3	0.364442
ALG1L9P	0.365487
AC004080.3	0.365487
ZNF641	0.368015
EML2-AS1	0.369132
CYGB	0.369132
FAM90A25P	0.369132
AL137003.2	0.369132
SNAI2	0.369132
AL592295.1	0.369132
CFAP57	0.369132
NPM1P9	0.369132
SLC15A2	0.369132
AC068888.1	0.369167
AC138035.1	0.369179
CBLL1	0.369719
NDST1	0.371752
WNT11	0.372239
ZNF670-ZNF695	0.372239
MDGA1	0.372928
HIVEP1	0.372932
EPDR1	0.373306
AL645933.2	0.374038
LINC01772	0.374038
CD101	0.375983
P2RY11	0.378344
PTGER4	0.378562
CCDC51	0.379013
DPYD	0.380693
AC073046.1	0.380693
AL161787.1	0.380693
CNIH2	0.380711
Z82243.1	0.380784
IL1R2	0.380784
P2RY6	0.380784
DLG5-AS1	0.380784
AF127577.4	0.380784
AC007663.2	0.380784
NRBF2P5	0.380784
SPDYE5	0.380784
RPS29P5	0.380784
Z94721.2	0.380784
GPR62	0.380784
TAS2R4	0.380784
PIGFP1	0.380784
CFAP61	0.380784
HSFX2	0.380784
AC016586.1	0.380784
AL590326.1	0.380784
TCHH	0.380784
AC007663.1	0.380784
CLEC3B	0.380784
KCTD16	0.380784
MMP24	0.380784
BBX	0.382246
ZNF302	0.382788
RPL7AP50	0.385067
AL132656.4	0.385067
REPS2	0.386745
LRRC37A17P	0.387379
AC090772.4	0.390451
OSMR-AS1	0.390451
FAM166B	0.390451
AC025449.1	0.390451
HSD17B7P2	0.390451
UBA7	0.390451
AC009318.1	0.390451
RAET1G	0.390451
AC240565.2	0.390451
FBXW4P1	0.390451
QKI	0.391379
PPFIA4	0.391844
ATRIP	0.393456
AC073332.1	0.394805
LY6E-DT	0.394805
AC138932.3	0.394805
FSCN2	0.394805
AC008878.1	0.394805
CA14	0.394805
RASGRF1	0.394813
BAHCC1	0.395527
NCALD	0.396196
SKA1	0.396543
ADGRG5	0.396852
LINC00634	0.397285
SHH	0.397285
R3HDM4	0.39876
PLA2G10	0.398826
CAPN12	0.398826
AC093162.2	0.398826
LRRC37A2	0.400234
MAPKAPK5-AS1	0.400319
AC114490.1	0.400368
ZNF584	0.400446
MMP9	0.406064
AL358472.5	0.406064
AF213884.3	0.406064
CHAD	0.406064
AP000866.2	0.406064
AL031058.1	0.406064
LVRN	0.406064
COX11P1	0.406064
AL662890.1	0.406064
DLGAP1	0.406064
EAF1-AS1	0.406064
LINC01534	0.406064
AC005578.1	0.406064
CFLAR-AS1	0.406064
AC097493.4	0.406064
AP003392.1	0.406064
RIMS2	0.406064
AC135279.2	0.406064
C20orf204	0.406085
SLC25A18	0.406085
DHRS4L1	0.406085
KCNB1	0.406085
TUBBP2	0.406085
CCDC148	0.406085
CCNQP3	0.406085
PIK3IP1	0.406095
ITGB1BP2	0.406095
TCAM1P	0.406095
B3GAT3P1	0.406095
TTC36	0.406126
AC025682.1	0.406126
LINC00304	0.406126
HSFX1	0.406126
AC107884.1	0.406126
Z82217.1	0.406126
AC107956.1	0.406126
AP000346.1	0.406126
PPIAP19	0.406126
UBQLNL	0.406126
CFAP97D1	0.406126
FLJ46284	0.406126
AC018926.2	0.406126
AC092143.3	0.406126
AL008723.3	0.406126
AC103988.1	0.406126
MYO16	0.406126
AL954705.1	0.406126
AC010976.1	0.406126
AC025048.3	0.406126
AL357033.3	0.406126
LINC00311	0.406126
AL732414.1	0.406126
DDX50P1	0.406126
AL445309.1	0.406126
RFTN2	0.406126
QPRT	0.406126
ALOX15	0.406126
INHBC	0.406126
RNF2P1	0.406126
ANP32C	0.406126
AC138207.5	0.406126
ZNF233	0.406126
LY6D	0.406126
PAK5	0.406126
CAB39P1	0.406126
HIST1H3E	0.406126
POTEJ	0.406126
C10orf55	0.406126
TMEM88	0.406126
AC010245.2	0.406126
AL356488.3	0.406126
SNORD88C	0.406126
ATXN2-AS	0.406126
MIR4258	0.406126
AC131649.2	0.406126
ANGPTL6	0.406126
FBXW11P1	0.406126
HMGB1P31	0.406126
NFE2L3P1	0.406126
AL356488.2	0.406126
AL358790.1	0.406126
LINC00240	0.406126
LINC01841	0.406126
SCN3A	0.406126
ZMIZ1-AS1	0.406126
AL445250.1	0.406126
SNORA13	0.406126
AC091185.1	0.406126
AC084346.1	0.406126
TMEM232	0.406126
LST1	0.406126
AP000560.1	0.406126
AP000553.1	0.406126
AC010460.3	0.406126
AKR1C1	0.406126
AC007610.4	0.406126
MAP7D2	0.406126
SORCS2	0.406126
CLDN20	0.406126
ALPG	0.406126
AC242498.1	0.406126
ACTG1P14	0.406126
AC087481.1	0.406126
STX6	0.407265
HAUS7	0.407515
AL928654.1	0.412429
SCN4A	0.412436
DET1	0.413172
NSD2	0.413551
KLRC3	0.413589
TARDBP	0.413916
AC093525.6	0.415333
SLC13A4	0.415333
CCNT2	0.415754
AP006621.3	0.416513
ZNF467	0.417214
RFESD	0.418032
ACVR2B-AS1	0.418041
SHANK1	0.418041
TBC1D5	0.419528
C5AR1	0.42008
BLACAT1	0.420936
APC2	0.422054
FAM21EP	0.422968
GOLGA6L10	0.422968
AC108449.2	0.422968
AC009948.3	0.422968
AC117382.1	0.422968
EGR4	0.422968
ABHD17AP3	0.422968
SLC5A2	0.422968
PJVK	0.422968
STAG3	0.425733
FAM45A	0.426464
ARL2BP	0.427149
AC099811.2	0.427194
LIPE-AS1	0.427479
ITIH4	0.427479
ST8SIA6	0.427479
AC011445.1	0.429504
TIMM8B	0.429513
P2RX5-TAX1BP3	0.430699
RAPGEF3	0.430701
C11orf45	0.432951
ZNF775	0.433326
IRAK4	0.433772
GAS7	0.434178
AL365330.1	0.435073
AL158166.1	0.435073
LINC02019	0.435073
CD79B	0.435073
DGCR5	0.435073
GCK	0.435073
VPS33B-DT	0.435073
VPS35P1	0.435073
FAM83E	0.435073
C15orf65	0.435073
AC091271.1	0.435084
MAFIP	0.43509
DENND6B	0.435092
GCOM1	0.435093
AC083798.2	0.43512
CCNT2-AS1	0.43512
PCSK4	0.43512
AL157786.1	0.435148
NPPA-AS1	0.435148
AC084782.1	0.435148
AL589182.2	0.435148
UBE2NL	0.435148
GOLGA8Q	0.435148
LINC01508	0.435148
NKPD1	0.435148
IFNL3P1	0.435148
PABPC1P3	0.435148
AC015712.7	0.435148
ABI3BP	0.435148
AL355802.2	0.435148
AC010531.6	0.435148
GRIP2	0.435148
ALPP	0.435148
AC005224.1	0.435148
AC009041.4	0.435148
OSCAR	0.435148
AL590428.1	0.435148
RPS4XP6	0.435148
OCLM	0.435148
AC100803.1	0.435148
ZNF236-DT	0.435148
CHMP4BP1	0.435148
AP001437.1	0.435148
CD79A	0.435148
AL356299.2	0.435148
SLC16A4	0.435148
GUSBP9	0.435148
POU4F3	0.435148
AC091057.2	0.435148
SERPINB9P1	0.435148
AC021491.4	0.435148
PNMA2	0.437941
AL928654.3	0.438385
SHOC2	0.440499
ZNF267	0.440711
TRPC3	0.441387
EFHD1	0.441387
KCTD7	0.441914
EFNA2	0.442679
CTDSPL	0.442806
ABLIM2	0.443257
APOLD1	0.44354
GPR155	0.444151
CHRM1	0.444152
AC211429.1	0.444152
PDCL3P5	0.444152
PCDH12	0.444167
FRS2	0.446449
PRICKLE4	0.446674
PHBP9	0.446674
NR4A3	0.446674
RAB5C	0.446844
KIF12	0.447383
CASKIN1	0.449592
XYLT1	0.449592
PGM5P2	0.451156
AC005077.4	0.451156
AC133552.5	0.451156
APOA2	0.451156
KRT8P36	0.451156
AC146944.1	0.451156
AC024075.3	0.451156
FCGRT	0.451156
AC025031.4	0.451156
CD226	0.451156
NPIPB10P	0.451156
AL139011.1	0.451156
AL023775.1	0.451156
AC109449.1	0.451156
C5orf56	0.451195
HLF	0.451195
TBILA	0.451214
ACVR1C	0.451214
PLXNA2	0.451214
LIME1	0.452272
PPP1R1A	0.453607
SAPCD1	0.45416
BX284668.2	0.455092
EDNRA	0.455092
FGD4	0.455096
RAB11FIP5	0.455194
RTN4RL1	0.456453
HFE	0.456602
RASA4DP	0.456837
CSPG4P10	0.456848
SLFNL1	0.456864
PCDHAC2	0.457302
SLIT2	0.45783
GNG3	0.458487
KCNC3	0.458487
CACNB2	0.458487
AC005674.2	0.458487
LRRC4B	0.45926
C2orf78	0.461438
AC254633.1	0.461438
AC092718.7	0.461438
AC010619.1	0.461438
AC073611.1	0.461438
NUTM1	0.461438
AC008443.4	0.461438
AC022211.3	0.461438
FAM49A	0.461438
IL17B	0.461438
LINC02562	0.461438
MFSD4A	0.46147
TCTA	0.462447
SHROOM2	0.462627
ADAMTSL4	0.464112
AC079944.2	0.464593
AC009118.2	0.465294
LAIR1	0.465294
SAMD11	0.465305
AP000347.2	0.466007
SDC1	0.467524
AC092017.1	0.46754
AL390879.1	0.468557
CLIC2	0.468557
AC116407.3	0.468557
TRHDE	0.468557
SLC5A5	0.468557
PLXNC1	0.468557
POPDC2	0.468557
CEMIP	0.470002
FHDC1	0.471348
ATG9B	0.472607
MYH16	0.473777
AC087289.2	0.473777
GJC2	0.473777
AL136295.7	0.473777
AC009118.3	0.473777
PMS2P7	0.473777
C9orf43	0.473777
AL358472.2	0.473777
AC243725.1	0.473777
MMP25-AS1	0.475211
CHD2	0.475603
PRKAR2A-AS1	0.475898
GATA3	0.476839
BCRP2	0.477769
DUOXA1	0.477769
MRO	0.477769
HAP1	0.477769
AC096536.2	0.477769
VANGL1	0.477952
LINC00174	0.478873
EDA	0.480888
AC087500.1	0.480921
GALR2	0.480921
TLL2	0.480921
POTEE	0.480921
PDPK1	0.483144
SNORD17	0.483423
AC241585.2	0.483423
AC090099.4	0.483423
RGS6	0.483423
DLEU2L	0.483423
AC026356.1	0.483423
LCK	0.483423
AC105052.1	0.483423
AL928654.2	0.483423
ZC3H6	0.483431
PLEKHN1	0.483433
KRT8P33	0.483434
ILDR1	0.483435
MIR600HG	0.485152
AL031009.1	0.485535
MAATS1	0.485535
AC092143.1	0.485538
SMC1A	0.486053
CANX	0.486367
SERHL2	0.487288
AL049840.2	0.487295
AP002748.3	0.487298
SP5	0.487298
POLDIP3	0.487878
SMARCD1	0.487897
RASA4CP	0.488801
LENG9	0.489481
TUBB8P1	0.490114
AC073335.2	0.490674
PTP4A3	0.491039
ADPRH	0.491224
SYNJ2BP-COX16	0.491241
SPATA17	0.493093
LPIN3	0.49389
IQGAP2	0.494592
ZBTB20	0.494592
ISL1	0.496342
TRIM16	0.496807
AC015813.1	0.497032
ZNF117	0.497237
SNX15	0.497389
ANKRD34A	0.497648
OTUD7A	0.49838
PSMG3-AS1	0.49838
SEMA3G	0.499149
POLR2M	0.503372
FBXL16	0.503567
MYO9A	0.505079
PRR36	0.505288
SEMA6C	0.50548
GATD3B	0.50604
RFX1	0.506253
CD70	0.507579
AC004982.2	0.507579
TLL1	0.507579
AL137129.1	0.507579
KDR	0.507579
NHLH1	0.507579
CLDND2	0.507579
MCF2L2	0.507579
ARF4P1	0.507579
LINC00698	0.507579
AC120498.8	0.507579
LINC00923	0.507579
LINC00672	0.507579
NEB	0.50758
PKDREJ	0.50758
AC098614.1	0.50758
KIF7	0.50758
MAML3	0.50758
ITFG2-AS1	0.507581
KISS1	0.507581
AL023284.4	0.507581
ITGA11	0.507581
SORBS2	0.507581
AP000704.1	0.507581
TUBB8P7	0.507581
MSNP1	0.507581
AC020763.3	0.507581
AC018521.6	0.507581
ATP1B3P1	0.507581
CPB2-AS1	0.507581
PA2G4P1	0.507581
AC110373.1	0.507581
MRPS18AP1	0.507581
ERP29P1	0.507581
C13orf46	0.507581
MID1IP1-AS1	0.507581
CFL1P1	0.507581
ATP5MC2P4	0.507581
TMEM269	0.507581
GPR146	0.507592
AL162586.1	0.507592
BMS1P4	0.507592
AC011450.1	0.507592
CNTNAP2	0.507594
IKZF2	0.507598
GPR78	0.507598
AL162258.2	0.507598
PKMP1	0.507598
AL161421.1	0.507598
AC068946.1	0.507598
AL450998.1	0.507598
AC093673.1	0.5076
PPM1N	0.507602
S100A5	0.507602
ZC2HC1C	0.507602
AC046185.2	0.507602
AC004706.3	0.507603
HOXB5	0.507605
MALINC1	0.507607
RSPH1	0.507607
AC074143.1	0.507607
LINC01011	0.507607
AMY2B	0.507607
AC011933.1	0.507607
CLEC18A	0.507607
GRIN3A	0.507607
STEAP3-AS1	0.507607
GPR68	0.507607
SKOR1	0.507607
TRAPPC12-AS1	0.507607
FAM83A	0.507607
HCST	0.507607
AC020558.2	0.507607
AC073548.1	0.507607
STAM-AS1	0.507607
MED26	0.507607
LINC00265	0.507607
TEC	0.507607
PRR34-AS1	0.507607
AC078817.1	0.507608
AC006064.2	0.50761
SLIT1	0.50761
WFDC3	0.507612
CXCL1	0.507612
TPTE2P1	0.507612
FOXD4L4	0.507612
UBBP1	0.507612
SPACA9	0.507613
AP000523.1	0.507617
HLA-DPB1	0.507617
AC000123.3	0.507623
CDK5R2	0.507623
CATSPER3	0.507624
AK8	0.507624
AC069282.1	0.507629
AC067852.3	0.507711
AL133406.3	0.507711
SMARCE1P2	0.507711
STXBP5L	0.507711
DIO3OS	0.507711
C3orf20	0.507711
KIF1A	0.507711
RNU6-48P	0.507711
AC027288.3	0.507711
JAKMIP3	0.507711
AL136531.1	0.507711
AC006378.1	0.507711
AC106795.3	0.507711
RF00019	0.507711
ACTN1-AS1	0.507711
AC010328.2	0.507711
AC010530.1	0.507711
AC243829.1	0.507711
SEPT2P1	0.507711
TGM4	0.507711
SNORD1B	0.507711
MIR641	0.507711
FDPSP1	0.507711
BMS1P11	0.507711
FAM201B	0.507711
AL021392.1	0.507711
AC079601.2	0.507711
AL645940.1	0.507711
AC117490.2	0.507711
FAM106A	0.507711
AL139082.1	0.507711
AL627171.2	0.507711
UPK2	0.507711
PPIHP1	0.507711
AL121753.1	0.507711
AP006545.2	0.507711
AC034236.3	0.507711
KRTAP2-2	0.507711
AC104561.1	0.507711
AL807752.5	0.507711
MIR6765	0.507711
AC006460.2	0.507711
MCF2	0.507711
DUOXA2	0.507711
SLCO2A1	0.507711
RPL23AP4	0.507711
AL451042.1	0.507711
AC026700.1	0.507711
AC012157.1	0.507711
AL442067.2	0.507711
ASB2	0.507711
RPL7P57	0.507711
AC093155.1	0.507711
AL139353.2	0.507711
AL118558.1	0.507711
ITGB3	0.507711
AC024267.5	0.507711
TPMTP1	0.507711
AC005840.4	0.507711
AC020765.3	0.507711
AL356585.1	0.507711
PLA2G4F	0.507711
TARID	0.507711
AC013268.3	0.507711
CGB1	0.507711
AL451050.2	0.507711
SNORA66	0.507711
AC009226.1	0.507711
CICP3	0.507711
TPRG1-AS1	0.507711
RPSAP29	0.507711
AC126614.1	0.507711
AC087392.4	0.507711
AC136624.2	0.507711
FO680682.1	0.507711
AC139700.1	0.507711
AC016747.3	0.507711
AC022417.1	0.507711
ZNF474	0.507711
VWA3B	0.507711
PTGER4P2	0.507711
SNORD99	0.507711
AC068580.1	0.507711
AC093732.1	0.507711
CCDC188	0.507711
AC120024.1	0.507711
AC053503.5	0.507711
AC010240.3	0.507711
HSFX4	0.507711
VSIG2	0.507711
AC008481.1	0.507711
UBA52P6	0.507711
RPL7L1P8	0.507711
NFAM1	0.507711
AC000120.1	0.507711
LINC02256	0.507711
AC103706.1	0.507711
AC100778.3	0.507711
RNF157-AS1	0.507711
AC022558.3	0.507711
CU639417.2	0.507711
OLAH	0.507711
FLJ45513	0.507711
AC233280.1	0.507711
AC097059.2	0.507711
AL162431.2	0.507711
HAUS1P1	0.507711
AC239804.1	0.507711
AP003721.1	0.507711
AC008074.2	0.507711
AP005264.1	0.507711
AC010201.2	0.507711
AC008494.3	0.507711
AC005041.3	0.507711
AC008761.3	0.507711
AC087163.3	0.507711
TBR1	0.507711
ERBB4	0.507711
FOXS1	0.507711
OR51M1	0.507711
CLDN24	0.507711
RF00019	0.507711
MIR93	0.507711
AC069218.1	0.507711
RN7SKP271	0.507711
KRTAP4-7	0.507711
RPL39P34	0.507711
AC092611.2	0.507711
WBP11P1	0.507711
AC092127.1	0.507711
SNORD3B-2	0.507711
YTHDF2P1	0.507711
FO704657.1	0.507711
AC074029.3	0.507711
HIST1H4D	0.507711
AC011815.3	0.507711
SNORA2B	0.507711
LYPLAL1-DT	0.507711
ESRRAP2	0.507711
AC093157.2	0.507711
AL031283.3	0.507711
AC098820.3	0.507711
AC027682.1	0.507711
BPTFP1	0.507711
AC011444.1	0.507711
AL162274.1	0.507711
AC087741.2	0.507711
AC011466.4	0.507711
CTRC	0.507711
CCDC73	0.507711
HLA-J	0.507711
RNA5SP21	0.507711
THAP12P3	0.507711
LRRC3-DT	0.507711
AL589935.1	0.507711
AC104837.1	0.507711
UPK3BP1	0.507711
LINC01096	0.507711
PURPL	0.507711
BX255925.1	0.507711
AC036108.2	0.507711
HIST1H2BE	0.507711
SEC22B3	0.507711
AL158032.2	0.507711
AC097372.3	0.507711
AC084876.2	0.507711
FOXA2	0.507711
FCMR	0.507711
OR51B6	0.507711
LINC00618	0.507711
AC093840.1	0.507711
AC115285.1	0.507711
PYY2	0.507711
AL391069.3	0.507711
AC063952.1	0.507711
IMPDH1P6	0.507711
AC009414.2	0.507711
AC092142.1	0.507711
SPON1	0.507711
MIR3186	0.507711
AC004471.2	0.507711
AL354760.1	0.507711
AC090517.2	0.507711
MIR6859-3	0.507711
AC008556.1	0.507711
MIR6859-4	0.507711
AL031602.1	0.507711
C5	0.507711
MEI1	0.507711
PRSS36	0.507711
LINC01124	0.507711
AL132656.1	0.507711
AC009299.1	0.507711
OGFR-AS1	0.507711
AP000893.1	0.507711
AC046130.2	0.507711
AC005837.2	0.507711
AC010503.1	0.507711
AC008737.1	0.507711
AC026979.2	0.507711
AL606763.1	0.507711
PRSS33	0.507711
GOLGA8UP	0.507711
IL9R	0.507711
SPDEF	0.507711
P2RY4	0.507711
SNORA71D	0.507711
SNORA22	0.507711
CYP4F25P	0.507711
AL357079.1	0.507711
ABCF2P1	0.507711
AP001107.1	0.507711
RNU6-1161P	0.507711
AC136475.2	0.507711
AL512356.2	0.507711
ACTG1P17	0.507711
ISCA1P4	0.507711
AC211486.2	0.507711
AC007431.1	0.507711
PRMT1P1	0.507711
AL589674.1	0.507711
AL121992.2	0.507711
AC012467.1	0.507711
AC009570.1	0.507711
AC129492.6	0.507711
RN7SL192P	0.507711
RF02215	0.507711
AC024580.1	0.507711
RF00012	0.507711
RNU4-52P	0.507711
FALEC	0.507711
AC103769.1	0.507711
TAS2R31	0.507711
AC023157.2	0.507711
AC027763.1	0.507711
KRT18P55	0.507711
AC036176.3	0.507711
AC087203.3	0.507711
AL391095.3	0.507711
AC074138.1	0.507711
AL442125.2	0.507711
HIST1H2AB	0.507711
ASIP	0.507711
SLC15A3	0.507711
DAW1	0.507711
ITGB2	0.507711
TMEM190	0.507711
PNPLA1	0.507711
AFDN-DT	0.507711
GRM3	0.507711
AC013472.1	0.507711
CFAP99	0.507711
AL353572.1	0.507711
CYP2D8P	0.507711
AC012441.2	0.507711
AC131011.1	0.507711
AC134772.1	0.507711
LILRA6	0.507711
AP000787.1	0.507711
AC024587.1	0.507711
AP000924.1	0.507711
AC009120.3	0.507711
AC124319.2	0.507711
AC104564.4	0.507711
AL050343.1	0.507711
CT45A1	0.507711
AC008735.3	0.507711
AL008718.3	0.507711
RF01976	0.507711
AC244093.5	0.507711
MYO1G	0.507711
TSLP	0.507711
AC092384.1	0.507711
EXOC3L4	0.507711
SNORA14B	0.507711
NAP1L1P3	0.507711
HMGN2P15	0.507711
PAICSP1	0.507711
AC137499.1	0.507711
USP17L7	0.507711
AC073343.2	0.507711
LINC01494	0.507711
AL353807.2	0.507711
PRR20G	0.507711
C5orf66-AS1	0.507711
AP003392.2	0.507711
AC084117.1	0.507711
AL162311.3	0.507711
PPIAP54	0.507711
AC012313.6	0.507711
AP002360.3	0.507711
BX284668.6	0.507711
AC107214.2	0.507711
AC021851.1	0.507711
AL390726.3	0.507711
AC109583.2	0.507711
AC007950.2	0.507711
ADCYAP1R1	0.507711
PTPRZ1	0.507711
PCP2	0.507711
OR2AG2	0.507711
RF00019	0.507711
RF00019	0.507711
OR7E136P	0.507711
RPS15P5	0.507711
AL354733.3	0.507711
PCBP2P1	0.507711
BCRP8	0.507711
AHCYP2	0.507711
AL583722.2	0.507711
HNRNPCP3	0.507711
AC004034.1	0.507711
AC138150.2	0.507711
AC068870.2	0.507711
AC008735.5	0.507711
AL137798.2	0.507711
AF228730.6	0.507711
TMEM45B	0.507711
PID1	0.507711
GOLGA6A	0.507711
OTOGL	0.507711
MESTP1	0.507711
AL645941.1	0.507711
AC234781.2	0.507711
BRI3P1	0.507711
OR51A10P	0.507711
AC099811.1	0.507711
AL117381.1	0.507711
EGLN3P1	0.507711
CR383656.1	0.507711
AL512791.1	0.507711
LINC00622	0.507711
AC026979.3	0.507711
AL133551.1	0.507711
AC099568.2	0.507711
AC007250.1	0.507711
AC073283.3	0.507711
AC145423.3	0.507711
LINC01126	0.507711
AC018553.2	0.507711
AP3B2	0.507711
TMEM132B	0.507711
HSF2BP	0.507711
AP002986.1	0.507711
AC073210.1	0.507711
UTAT33	0.507711
AC084754.1	0.507711
AC010761.3	0.507711
RDM1P2	0.507711
AL158152.2	0.507711
AJ271736.1	0.507711
ODF3L2	0.507711
FGF7P4	0.507711
AC139149.1	0.507711
AC024451.2	0.507711
AP000442.2	0.507711
RN7SL689P	0.507711
AC138207.6	0.507711
AL356157.2	0.507711
AC104771.1	0.507711
AC148477.4	0.507711
AC093908.1	0.507711
ZNF426	0.507711
MTUS2	0.507711
TRIM74	0.507711
CR1L	0.507711
RNVU1-7	0.507711
RPL11P3	0.507711
AC092647.1	0.507711
AC068491.2	0.507711
PINLYP	0.507711
AL034379.1	0.507711
RBMXP4	0.507711
LINC02313	0.507711
AC007000.3	0.507711
AC008758.5	0.507711
AL161729.3	0.507711
FP325331.1	0.507711
CCKBR	0.507711
GABRR2	0.507711
KCNJ13	0.507711
GPR18	0.507711
SNORD61	0.507711
AL360268.1	0.507711
AC009948.2	0.507711
AC007036.3	0.507711
AP003469.2	0.507711
AC092143.3	0.507711
AL121761.1	0.507711
AC008806.1	0.507711
MIR4722	0.507711
ZNF785	0.507711
POM121L4P	0.507711
ATP5F1CP1	0.507711
TSPY26P	0.507711
AC097534.1	0.507711
AC087393.2	0.507711
AC012309.1	0.507711
AC104446.1	0.507711
GDF7	0.507711
RPS20P33	0.507711
AL606834.2	0.507711
AC211476.2	0.507711
AL355987.5	0.507711
FANCD2OS	0.507711
DLEU7	0.507711
AC004461.2	0.507711
MIR6850	0.507711
EFCAB5	0.507711
AC022217.1	0.507711
NPM1P26	0.507711
RN7SL431P	0.507711
PCDHB11	0.507711
RF00019	0.507711
AC211476.4	0.507711
RNU6-510P	0.507711
SPDYE21P	0.507711
OR7E29P	0.507711
AC009509.1	0.507711
AP001033.2	0.507711
EFCAB13	0.507711
ZRSR2P1	0.507711
AL450263.1	0.507711
AL353653.1	0.507711
BX322784.1	0.507711
AC007342.4	0.507711
AC079779.2	0.507711
PCDHGA11	0.507711
RNU6-312P	0.507711
RSL24D1P3	0.507711
AL035448.1	0.507711
AC099684.2	0.507711
AL133406.2	0.507711
AC211486.1	0.507711
AC084855.2	0.507711
RF00015	0.507711
DSG4	0.507711
LENG8-AS1	0.507711
UBAC2	0.508014
FUNDC2	0.509481
HIPK1	0.510827
OLMALINC	0.511874
RAB30	0.513441
RBM20	0.513576
CYBC1	0.516309
PADI2	0.517186
CMIP	0.517522
KIF21B	0.51756
TMEM8B	0.517563
L1CAM	0.517757
PRDM16	0.518076
CNNM3	0.519057
ACE	0.519426
ATXN7L2	0.519788
GFI1	0.520397
MICAL3	0.520803
CLDN2	0.521326
MLH3	0.521909
AIFM3	0.522104
GSTA4	0.522104
TMEM229B	0.522104
DHRS4L2	0.522276
IL11	0.522976
SLC25A5-AS1	0.523995
RALY-AS1	0.523995
DISP3	0.523995
CHPF2	0.524304
ARHGAP35	0.52443
REC8	0.525118
PPIL6	0.525118
AKNA	0.525463
EEF1DP1	0.526401
AC073529.1	0.526407
KHSRPP1	0.526407
LRRC24	0.526417
SULT1C2	0.526417
FBN3	0.526689
LGI3	0.527385
NLGN3	0.527902
ADRB1	0.527914
HRH1	0.529334
PGGHG	0.529409
DNAH2	0.52967
AC243960.2	0.52967
AMN	0.529683
KATNAL2	0.529683
SLC25A53	0.529683
CGN	0.530248
FAM131A	0.530495
ZBTB37	0.530565
COX7A2L	0.531264
OXTR	0.531775
OGFRP1	0.531775
LRRC37A6P	0.531775
SLFNL1-AS1	0.531786
CSPG5	0.532361
NABP2	0.533138
CCDC40	0.533645
PAPLN	0.533929
FAM53A	0.534308
AL355802.1	0.534308
TNFRSF1B	0.534308
ACSL6	0.534308
BTBD19	0.534308
AC012313.5	0.534308
PSME2P2	0.534308
LINC01569	0.53432
TMEM170B	0.534328
ZHX3	0.534464
ARHGAP31	0.535284
LYL1	0.535284
NCOR2	0.535497
BCAN	0.535799
PIP5K1A	0.536287
NUP214	0.5363
SLC10A3	0.536416
E2F6	0.537466
SPTB	0.53747
GOLGA8K	0.537498
LRRN4CL	0.537498
CAVIN4	0.537498
MSANTD3-TMEFF1	0.537498
RNFT1-DT	0.537498
NTF4	0.537498
ZNF23	0.537976
RRN3P2	0.538376
AC005256.1	0.538681
AC007780.1	0.538687
CBFA2T3	0.538748
BREA2	0.539327
USP6	0.539327
AGAP1-IT1	0.539327
TMEM256-PLSCR3	0.539327
ADORA2A	0.539335
ST13P19	0.540355
ABHD17C	0.540659
PPM1F	0.540845
ZNF548	0.540895
GREB1L	0.541448
CECR2	0.541452
RORA-AS1	0.54147
FAM57B	0.54147
ZDHHC8P1	0.54147
ANKRD63	0.54147
RAG1	0.54147
ABCA1	0.54147
PRTN3	0.54147
MGAM	0.54147
TNK2-AS1	0.54147
LDHAP3	0.54147
AC120114.3	0.54147
CD8A	0.54147
SELENOF	0.542336
TMEM129	0.542764
HMGA1P8	0.543016
MAML2	0.543862
MROH7-TTC4	0.543881
CELSR3	0.5441
VAV2	0.545002
AL133352.1	0.545026
ZNF804A	0.545201
HLX	0.545485
BTBD11	0.545676
ANK3	0.546654
PHYHIP	0.546663
SNRPFP1	0.546663
AC138028.6	0.546663
PNPLA7	0.546663
GAPDHP62	0.546663
AC004540.1	0.546663
IL1RAPL1	0.546663
CCDC28B	0.546663
WASF4P	0.546663
B3GALT4	0.546663
AC012645.1	0.546663
SIX3	0.546663
LRRC37B	0.547331
SPTBN4	0.547688
TLN2	0.547812
TCF7L1	0.548005
GNG7	0.548215
ZNF462	0.548216
FNDC11	0.548221
AC135048.4	0.548221
MNX1-AS1	0.548361
CTAGE6	0.548769
PIK3CD-AS2	0.549217
AC012313.8	0.549217
PLIN4	0.549217
SUN2	0.549519
SKIDA1	0.549909
AC003681.1	0.549909
AL355315.1	0.549909
RNF223	0.549909
DLX4	0.549909
JRK	0.54996
NES	0.55013
ACTBP11	0.551115
CSPG4	0.551186
TMEM201	0.552601
UBE2V1	0.552616
TMEM150A	0.552722
TGOLN2	0.552944
MYH9	0.553137
AL359091.4	0.553745
AL592437.2	0.553745
SOWAHB	0.553745
FPGT-TNNI3K	0.553745
AC138393.1	0.553745
AC069499.1	0.553745
CXCL2	0.553745
SNORD12C	0.553745
AC018413.1	0.553745
LINC01637	0.553745
HEY1	0.553745
AXDND1	0.553745
N4BP2L2-IT2	0.553745
AC109347.1	0.553745
FAM226B	0.553745
ALG1L12P	0.553745
NPIPB9	0.553745
AC008427.1	0.553745
UBE2MP1	0.553752
PLIN3	0.555394
BORCS5	0.556414
RPRML	0.556715
TATDN2P2	0.556715
AC105250.1	0.556715
KMT2D	0.558068
MIR17HG	0.558348
KLHDC7A	0.558348
APOBEC3H	0.558348
GRIN2C	0.558348
IGSF1	0.558348
DND1P1	0.558374
FAM198A	0.559403
FOXO6	0.559604
SLC38A3	0.559667
AHCYL2	0.559885
TMEM182	0.560117
ARFGEF3	0.561042
ARSA	0.561602
LBHD1	0.562145
PLEKHM1P1	0.562272
AL162151.2	0.562651
NOTCH3	0.56274
GNA11	0.562894
PALM3	0.563129
FAM86DP	0.563413
DNMT3B	0.563424
TMEM217	0.563974
TMEM254-AS1	0.563974
NUS1P2	0.563974
HMGN3-AS1	0.563974
SLC26A10	0.563974
SLC34A3	0.563974
AC011337.1	0.563974
RDH5	0.563974
HBA2	0.563974
C1QTNF4	0.563974
TRIM22	0.563974
AL360181.2	0.563974
ACR	0.563974
TTLL6	0.563974
AC008870.2	0.563974
NHSL2	0.563974
RPL7P22	0.563974
AC073283.1	0.563974
AC097103.2	0.563974
BTBD16	0.563974
AC063947.2	0.563974
AC013394.1	0.563974
ALG1L9P	0.563974
AC159540.2	0.563974
AC092053.3	0.563974
SCN2A	0.563974
AC092073.1	0.564011
MAMDC2	0.564011
AC004987.2	0.564012
LINC01833	0.564013
HOXC-AS2	0.564013
AADACP1	0.564013
ZDHHC8	0.564973
CTTN	0.565352
ZNF425	0.565433
KAZALD1	0.565552
PET100	0.565552
SLC2A4	0.566629
CIRBP-AS1	0.566629
BRF1	0.566949
RPP38	0.56696
HYPK	0.566987
SYBU	0.567646
MRPS31P4	0.568037
PDGFRB	0.568517
AC112484.1	0.568517
FAM157A	0.568521
ZFP90	0.569318
SLC9A2	0.569943
TFDP1	0.570177
PHF21A	0.570819
AC100803.2	0.571058
[truncated: 3,215 more rows]
