# Supplementary material for: Depletion of CPNE7 sensitizes colorectal cancer to 5‐fluorouracil by downregulating ATG9B expression
Source: J Cell Mol Med. 2024 Mar 25;28(8):e18261. doi: 10.1111/jcmm.18261 (PMC10962129; doi:10.1111/jcmm.18261)
Supplement: Supplementary file 4 — Table S4. [file JCMM-28-e18261-s003.xlsx]

## Sheet: Sheet1
Query	Statistic	P-value
CPNE7	1	1e-35
TRMT1	0.576519	5.95e-35		Table S4. The 2509 genes correlated with CPNE7 expression according to the LinkedOmics database (R > 0.2).
NSUN5P1	0.570478	4.21e-34
KIFC2	0.569738	5.34e-34
CYP2D7P1	0.563279	4.12e-33
NSUN5P2	0.557168	2.73e-32
C7orf40	0.55012	2.31e-31
ADAT2	0.545997	7.85e-31
LRRC14	0.543487	1.64e-30
C16orf55	0.536308	1.31e-29
PABPC1L	0.533573	2.85e-29
ANO9	0.522625	5.97e-28
HSF4	0.520974	9.36e-28
WDR85	0.516879	2.82e-27
MLXIPL	0.516763	2.91e-27
CENPT	0.514742	4.99e-27
ZNF692	0.514551	5.25e-27
ATG4B	0.507448	3.39e-26
PVT1	0.507079	3.74e-26
RPS6KL1	0.503989	8.29e-26
BCS1L	0.503109	1.04e-25
TOP1MT	0.500503	2.02e-25
UCKL1	0.498201	3.61e-25
TCTE3	0.495978	6.31e-25
CAPN10	0.492973	1.33e-24
C17orf86	0.492196	1.61e-24
OGT	0.491811	1.77e-24
WASH7P	0.49127	2.03e-24
NPEPL1	0.488537	3.96e-24
LPIN3	0.484609	1.03e-23
PDDC1	0.482349	1.76e-23
C7orf27	0.482315	1.78e-23
MIR17HG	0.481069	2.39e-23
PILRB	0.477474	5.6e-23
NECAB3	0.475831	8.24e-23
AHSA2	0.475549	8.8e-23
LOC388796	0.475525	8.85e-23
CYHR1	0.475401	9.11e-23
ANKRD23	0.475316	9.3e-23
SNHG10	0.474676	1.08e-22
HDAC10	0.471779	2.11e-22
LOC150776	0.471564	2.22e-22
STX16	0.471289	2.37e-22
KAT2A	0.470102	3.11e-22
WDR59	0.469463	3.6e-22
ADCK5	0.469196	3.83e-22
MAP1D	0.468142	4.87e-22
CDK10	0.467651	5.44e-22
C8orf77	0.467304	5.89e-22
ZNF789	0.46674	6.7e-22
CCNL2	0.465618	8.64e-22
ZNF767	0.463987	1.25e-21
RPS21	0.463951	1.26e-21
LCN12	0.463468	1.4e-21
TAF1C	0.462091	1.91e-21
WDR27	0.461957	1.97e-21
LOC389791	0.461768	2.05e-21
C20orf165	0.460934	2.47e-21
MSH5	0.460882	2.5e-21
TSNARE1	0.45954	3.37e-21
STK25	0.457107	5.77e-21
SNHG12	0.457005	5.9e-21
FBXL6	0.456867	6.08e-21
ENGASE	0.456008	7.34e-21
FAM156A	0.455487	8.23e-21
AGAP6	0.454214	1.09e-20
TBRG4	0.453797	1.19e-20
C8orf44	0.452426	1.6e-20
TOMM34	0.452366	1.62e-20
RBM39	0.452288	1.65e-20
LOC91316	0.452182	1.69e-20
C6orf26	0.449527	2.99e-20
TNFRSF25	0.448749	3.54e-20
D2HGDH	0.448641	3.62e-20
SNHG1	0.44841	3.8e-20
PPP1R16A	0.445403	7.21e-20
AGAP4	0.444722	8.33e-20
PPAN	0.444131	9.43e-20
LOC100129637	0.443678	1.04e-19
CPSF1	0.443133	1.16e-19
QTRT1	0.442833	1.24e-19
SNHG11	0.44174	1.56e-19
SCARNA12	0.441202	1.74e-19
CDK5RAP1	0.440529	2.01e-19
RECQL4	0.440328	2.09e-19
LOC440944	0.439838	2.32e-19
CCDC84	0.439151	2.67e-19
CCDC78	0.439055	2.73e-19
TCFL5	0.438681	2.94e-19
CHTF18	0.438488	3.06e-19
KIAA0415	0.438016	3.38e-19
SFRS6	0.437502	3.76e-19
POU5F1B	0.436841	4.3e-19
NCRNA00115	0.435805	5.33e-19
DDX12	0.435771	5.36e-19
C19orf60	0.435246	5.97e-19
ANKRD16	0.434944	6.35e-19
C7orf47	0.434793	6.55e-19
DHX34	0.434086	7.57e-19
LIN7B	0.433032	9.38e-19
ZNF335	0.43296	9.52e-19
SNHG3	0.432163	1.12e-18
EIF6	0.431469	1.29e-18
ING5	0.430761	1.49e-18
LOC100130015	0.430505	1.56e-18
RPL36A	0.429902	1.77e-18
GIGYF1	0.429358	1.97e-18
LOC349114	0.428852	2.18e-18
NCRNA00105	0.428259	2.45e-18
ACAD11	0.428086	2.54e-18
SLC25A27	0.427908	2.63e-18
NSUN5	0.427612	2.79e-18
LOC100216545	0.427246	3.01e-18
NRBP2	0.427156	3.06e-18
TAZ	0.427041	3.13e-18
TMCO6	0.425761	4.04e-18
HEATR7A	0.425209	4.5e-18
KLHL31	0.425216	4.5e-18
CHKB-CPT1B	0.425144	4.56e-18
C17orf90	0.424481	5.2e-18
DOM3Z	0.424448	5.23e-18
DDX56	0.424419	5.26e-18
LOC256880	0.424234	5.46e-18
CROCCL1	0.424048	5.66e-18
RRP7B	0.423069	6.87e-18
ZNF251	0.422553	7.6e-18
C10orf111	0.422496	7.69e-18
ARFRP1	0.421953	8.55e-18
TSEN54	0.421405	9.52e-18
SMYD5	0.421021	1.03e-17
PMS2L3	0.420515	1.13e-17
LOC401588	0.420152	1.22e-17
TRMT61A	0.419549	1.37e-17
ANKMY1	0.41886	1.56e-17
ZNF7	0.418044	1.83e-17
GABRE	0.417943	1.87e-17
ZSWIM1	0.417494	2.03e-17
SNORA39	0.417414	2.07e-17
TMEM150A	0.417191	2.16e-17
RAB24	0.417078	2.2e-17
POLR2J4	0.416634	2.4e-17
AFG3L1	0.416124	2.65e-17
ANKZF1	0.415999	2.71e-17
LOC642846	0.415888	2.77e-17
C17orf56	0.415588	2.94e-17
SETD6	0.415067	3.24e-17
TELO2	0.414654	3.51e-17
ANKRD19	0.414419	3.67e-17
ACTR5	0.414206	3.82e-17
IMMP2L	0.413692	4.22e-17
CDK5RAP3	0.413361	4.49e-17
PRKRIP1	0.413197	4.63e-17
PDRG1	0.413077	4.74e-17
ASCL2	0.412853	4.95e-17
DPEP1	0.412824	4.97e-17
EEF1D	0.41247	5.32e-17
C8ORFK29	0.412097	5.71e-17
L3MBTL	0.41195	5.87e-17
HCN3	0.411121	6.87e-17
GLI4	0.410762	7.35e-17
TTLL3	0.410708	7.42e-17
SUZ12P	0.410507	7.71e-17
DUSP28	0.410494	7.73e-17
FBXO41	0.41024	8.11e-17
PRR7	0.410092	8.34e-17
ATHL1	0.410094	8.34e-17
NAT9	0.408821	1.06e-16
MGC72080	0.408377	1.15e-16
LOC202781	0.40832	1.16e-16
DNMT3B	0.407952	1.25e-16
PRR5-ARHGAP8	0.407593	1.33e-16
BCL11A	0.407318	1.4e-16
TIGD1	0.407125	1.45e-16
UBXN11	0.405899	1.83e-16
SNORA8	0.405143	2.1e-16
AHCY	0.405122	2.11e-16
MYL5	0.402452	3.45e-16
LOC100131434	0.402046	3.72e-16
CCDC64B	0.401687	3.97e-16
PYCRL	0.400743	4.72e-16
ADAMTS13	0.400538	4.89e-16
C7orf11	0.399976	5.42e-16
ATXN7L2	0.399714	5.69e-16
SPIRE2	0.39951	5.9e-16
INPP5J	0.398949	6.53e-16
NPIP	0.398314	7.33e-16
SDCCAG3	0.397576	8.38e-16
CCDC57	0.397545	8.42e-16
NOL12	0.397464	8.55e-16
GOLGA8A	0.397341	8.74e-16
ZGPAT	0.397202	8.96e-16
DNAJC2	0.397176	9e-16
GET4	0.397036	9.23e-16
ATP5E	0.396713	9.79e-16
INO80B	0.396686	9.83e-16
C16orf68	0.396022	1.11e-15
ANKRD49	0.395961	1.12e-15
TH1L	0.395522	1.21e-15
EIF4EBP3	0.395293	1.26e-15
RPIA	0.395039	1.32e-15
GSS	0.39497	1.34e-15
TSEN2	0.394477	1.46e-15
INPP5E	0.394397	1.48e-15
TARBP1	0.394059	1.57e-15
ORAOV1	0.394075	1.57e-15
ZNF276	0.39402	1.59e-15
E2F1	0.393461	1.75e-15
C6orf124	0.393463	1.75e-15
USE1	0.393421	1.76e-15
PAN2	0.393331	1.79e-15
EXOSC5	0.39296	1.91e-15
ANKS3	0.392902	1.93e-15
SPG7	0.392702	2e-15
ANKRD13B	0.392631	2.03e-15
CCDC150	0.392204	2.19e-15
SMPD4	0.391926	2.3e-15
GTPBP3	0.391669	2.41e-15
POLG2	0.391538	2.46e-15
MTERFD1	0.391555	2.46e-15
SNHG4	0.391471	2.49e-15
DUS1L	0.391383	2.53e-15
GPC2	0.391249	2.59e-15
CDK3	0.391171	2.63e-15
SELO	0.391145	2.64e-15
ALKBH6	0.390974	2.72e-15
PSMG4	0.390573	2.92e-15
TOP3B	0.390242	3.1e-15
ARHGAP39	0.390096	3.18e-15
ZNF696	0.390052	3.2e-15
UQCC	0.389865	3.31e-15
CTU2	0.389696	3.41e-15
GOLGA8B	0.389522	3.51e-15
CIAO1	0.38946	3.55e-15
CSPP1	0.38903	3.83e-15
SCXB	0.388787	4e-15
WDR74	0.387565	4.95e-15
LRDD	0.387533	4.98e-15
C8orf59	0.387496	5.01e-15
MAP1LC3A	0.387458	5.04e-15
TMEM161A	0.387445	5.05e-15
SNRNP70	0.387452	5.05e-15
EGFL8	0.387383	5.11e-15
SFRS16	0.38723	5.25e-15
LOC100272217	0.387041	5.42e-15
C20orf20	0.386965	5.49e-15
LUC7L	0.386837	5.62e-15
PUS7	0.386729	5.72e-15
CSAD	0.386733	5.72e-15
RPL8	0.386649	5.8e-15
ZNF707	0.386359	6.1e-15
NCRNA00174	0.385958	6.54e-15
NUDT14	0.385732	6.81e-15
TATDN1	0.385529	7.05e-15
WDR8	0.385252	7.4e-15
C14orf181	0.385007	7.72e-15
TUBGCP6	0.384809	7.98e-15
RPL30	0.384469	8.47e-15
PPOX	0.384137	8.97e-15
CTRL	0.38366	9.73e-15
CNTD1	0.38355	9.92e-15
FRS3	0.382939	1.1e-14
RPL13	0.382673	1.15e-14
RPL32P3	0.382577	1.17e-14
LENG8	0.382365	1.22e-14
NR2C2AP	0.382368	1.22e-14
ANKRD36	0.3817	1.36e-14
RG9MTD3	0.380484	1.68e-14
PIGL	0.380367	1.71e-14
MST1P2	0.379862	1.86e-14
STK36	0.379683	1.92e-14
ROMO1	0.379117	2.12e-14
DCUN1D2	0.378962	2.17e-14
NIT2	0.378702	2.27e-14
SPDYA	0.378652	2.29e-14
HSF1	0.378481	2.36e-14
WDR90	0.377766	2.66e-14
ZNF354B	0.377583	2.74e-14
RALY	0.377489	2.78e-14
RHPN1	0.376662	3.2e-14
CTU1	0.376596	3.24e-14
MED30	0.376502	3.29e-14
ARMC6	0.376305	3.4e-14
GAPDHS	0.376214	3.45e-14
ACRC	0.37612	3.51e-14
UBE2C	0.37512	4.14e-14
SS18L1	0.37486	4.33e-14
C7orf30	0.374703	4.44e-14
EXOSC2	0.374456	4.63e-14
GNG4	0.374102	4.91e-14
EIF3B	0.373287	5.62e-14
NUDT1	0.37317	5.73e-14
MGC14436	0.373011	5.89e-14
PBX4	0.372956	5.94e-14
C6orf134	0.372662	6.24e-14
LOC151009	0.372461	6.45e-14
CHCHD7	0.372394	6.52e-14
SSBP4	0.372361	6.56e-14
FNBP4	0.372285	6.64e-14
C20orf111	0.372261	6.67e-14
RRS1	0.372183	6.75e-14
COMMD7	0.372057	6.9e-14
ZNF202	0.371931	7.04e-14
ZMIZ2	0.37174	7.27e-14
CARS2	0.371544	7.51e-14
TRMT2A	0.371485	7.58e-14
LAGE3	0.371302	7.81e-14
KRTAP5-1	0.37112	8.05e-14
SCML1	0.371061	8.13e-14
MRPS25	0.37081	8.47e-14
FLJ45244	0.370522	8.88e-14
SLC12A9	0.370503	8.91e-14
ASPSCR1	0.370233	9.32e-14
PUS1	0.370034	9.63e-14
KIAA0907	0.369357	1.08e-13
WDR75	0.369275	1.09e-13
C6orf125	0.368984	1.14e-13
LOC100133331	0.368774	1.18e-13
R3HDML	0.368793	1.18e-13
KLHL17	0.368595	1.22e-13
ATG16L2	0.368514	1.23e-13
TFAP4	0.368546	1.23e-13
DNM1P35	0.368361	1.27e-13
LOC728743	0.368251	1.29e-13
APBB3	0.368099	1.32e-13
GTF2IRD1	0.368069	1.33e-13
YDJC	0.368081	1.33e-13
DEF8	0.367953	1.35e-13
MRPS17	0.367854	1.38e-13
ACOT8	0.367596	1.43e-13
EIF3H	0.367568	1.44e-13
LOC645676	0.367302	1.5e-13
BZW2	0.366943	1.59e-13
WDR4	0.366898	1.61e-13
LOC100288778	0.366833	1.62e-13
LRP5L	0.366835	1.62e-13
ARHGAP33	0.36686	1.62e-13
MIIP	0.366628	1.68e-13
NAA10	0.366353	1.76e-13
FLJ43663	0.366302	1.77e-13
TIMM44	0.366278	1.78e-13
DMTF1	0.36587	1.9e-13
CCDC130	0.365769	1.93e-13
CCDC85B	0.365776	1.93e-13
CRYGS	0.365544	2e-13
PMS2	0.365426	2.04e-13
COPS5	0.365289	2.08e-13
C8orf30A	0.365193	2.12e-13
RPS20	0.36517	2.13e-13
ATAD3B	0.364762	2.27e-13
LOC100130557	0.364509	2.36e-13
LOC100132287	0.364324	2.44e-13
C7orf50	0.364178	2.49e-13
FAM73B	0.363933	2.59e-13
TIA1	0.363669	2.71e-13
DNAH17	0.363624	2.73e-13
TIMM16	0.363538	2.76e-13
CYP2D6	0.363458	2.8e-13
PTCD3	0.363365	2.84e-13
FDX1L	0.362998	3.01e-13
RAE1	0.362937	3.04e-13
CEMP1	0.362098	3.48e-13
AGK	0.361716	3.7e-13
C1orf91	0.361462	3.85e-13
LOC646762	0.361036	4.12e-13
REXO4	0.360887	4.22e-13
C20orf135	0.360704	4.35e-13
PQBP1	0.36052	4.48e-13
RFNG	0.36027	4.66e-13
FBXO44	0.360206	4.71e-13
PTP4A3	0.360139	4.76e-13
GMEB2	0.360048	4.82e-13
LOC100272228	0.359673	5.12e-13
RECQL5	0.359614	5.17e-13
SHARPIN	0.359527	5.24e-13
SNORA76	0.359174	5.54e-13
FBXL8	0.359119	5.59e-13
NPIPL3	0.357912	6.76e-13
RPLP2	0.357893	6.78e-13
NUPL2	0.357872	6.81e-13
KIAA1875	0.357177	7.59e-13
INO80E	0.357061	7.73e-13
SEPT7P2	0.35698	7.83e-13
C1orf63	0.356833	8.01e-13
PPP2R3B	0.356417	8.55e-13
TIMM8A	0.356258	8.77e-13
GPR172A	0.356239	8.79e-13
LY6G5B	0.356209	8.83e-13
CLCN7	0.356196	8.85e-13
PRMT7	0.356084	9.01e-13
EBPL	0.355678	9.6e-13
NEURL2	0.355559	9.78e-13
DDX27	0.355547	9.8e-13
NUP85	0.355423	9.99e-13
DDX51	0.355093	1.05e-12
WNT11	0.355044	1.06e-12
DCAF13	0.354514	1.15e-12
UPF3A	0.354299	1.19e-12
KHK	0.353961	1.25e-12
RRN3P1	0.353624	1.32e-12
STAG3L3	0.35356	1.33e-12
E2F4	0.353159	1.42e-12
FASTK	0.353182	1.42e-12
PCP2	0.353063	1.44e-12
GTPBP5	0.353081	1.44e-12
CATSPER2	0.352658	1.53e-12
ARGLU1	0.352568	1.56e-12
DNAJA3	0.352458	1.58e-12
FHIT	0.352199	1.65e-12
IQCB1	0.352007	1.7e-12
LOC339047	0.351877	1.73e-12
C7orf52	0.351707	1.78e-12
C20orf199	0.35153	1.83e-12
ASB13	0.351433	1.85e-12
C9orf43	0.35138	1.87e-12
CALML6	0.351382	1.87e-12
ANXA9	0.351298	1.89e-12
C1orf213	0.351165	1.93e-12
UPK3BL	0.350231	2.23e-12
RPL37A	0.349969	2.32e-12
UCKL1AS	0.349826	2.37e-12
POU5F1	0.349728	2.41e-12
LOC284900	0.34962	2.45e-12
RAD9A	0.349333	2.56e-12
ADCY3	0.349059	2.67e-12
DNAH1	0.34894	2.72e-12
CCT6P1	0.348913	2.73e-12
PLA2G6	0.348797	2.78e-12
FAM193B	0.348749	2.8e-12
CCNL1	0.348617	2.85e-12
DCAF4	0.34853	2.89e-12
ZNF517	0.348542	2.89e-12
CG030	0.348515	2.9e-12
BAT1	0.34842	2.94e-12
MAPK8IP3	0.348421	2.94e-12
CBWD2	0.34818	3.05e-12
ARFGAP1	0.347878	3.19e-12
C8orf38	0.347813	3.22e-12
LY6G6F	0.347781	3.24e-12
TIGD5	0.347688	3.29e-12
DGKZ	0.347653	3.3e-12
RNF208	0.347639	3.31e-12
SLC35C2	0.347506	3.38e-12
C19orf6	0.347358	3.46e-12
DUS3L	0.347292	3.49e-12
MTRF1	0.347211	3.53e-12
KIAA0895L	0.347212	3.53e-12
ZNF514	0.346502	3.93e-12
HAUS5	0.346468	3.95e-12
ZNF558	0.346231	4.1e-12
CES8	0.346198	4.12e-12
TSSK6	0.346126	4.16e-12
ZDHHC8	0.346051	4.21e-12
C9orf114	0.345886	4.32e-12
PFDN6	0.345796	4.38e-12
PCID2	0.34571	4.43e-12
NEK3	0.345667	4.46e-12
NFS1	0.345186	4.8e-12
SLC22A11	0.345159	4.82e-12
KATNB1	0.344876	5.03e-12
SDR39U1	0.3448	5.08e-12
NAT6	0.344728	5.14e-12
DHX35	0.34461	5.23e-12
SFXN4	0.3446	5.24e-12
C9orf142	0.344546	5.28e-12
LOC646851	0.344509	5.31e-12
UFSP1	0.344196	5.57e-12
KIAA0664P3	0.343812	5.9e-12
SLC5A6	0.343725	5.97e-12
EIF2S2	0.343729	5.97e-12
ECHDC2	0.343594	6.09e-12
TPD52L2	0.343491	6.19e-12
C3orf26	0.343413	6.26e-12
LOC541473	0.343415	6.26e-12
COMMD5	0.343312	6.36e-12
C11orf61	0.343128	6.53e-12
CPNE1	0.342884	6.77e-12
C12orf73	0.342789	6.87e-12
GDF9	0.342692	6.97e-12
RHOT2	0.342671	6.99e-12
TMEM42	0.342214	7.49e-12
SLC7A5P2	0.342101	7.61e-12
DDX28	0.342078	7.64e-12
EXOSC8	0.341635	8.16e-12
C5orf45	0.34162	8.18e-12
HOOK2	0.341537	8.28e-12
MAPK15	0.341398	8.45e-12
C2orf34	0.341253	8.64e-12
CHCHD6	0.34117	8.74e-12
C16orf13	0.341025	8.93e-12
C19orf36	0.341007	8.96e-12
PTDSS2	0.340532	9.61e-12
MYBL2	0.340507	9.65e-12
RBM6	0.340489	9.67e-12
RPS7	0.340268	9.99e-12
SCNN1D	0.340232	1e-11
SNAPC4	0.340183	1.01e-11
IFRD2	0.340206	1.01e-11
DSN1	0.340148	1.02e-11
JRK	0.340091	1.03e-11
HRSP12	0.339979	1.04e-11
DGAT2	0.339996	1.04e-11
FAM113A	0.339669	1.09e-11
WDR83	0.339678	1.09e-11
GRINA	0.339297	1.15e-11
TTC31	0.338855	1.23e-11
POLR1D	0.338859	1.23e-11
RRP9	0.338866	1.23e-11
ATIC	0.338759	1.25e-11
EIF3E	0.338674	1.26e-11
PLXNB1	0.338504	1.3e-11
C9orf163	0.338304	1.33e-11
DIS3L2	0.338095	1.38e-11
C3orf71	0.337803	1.44e-11
ORMDL1	0.337727	1.45e-11
C12orf76	0.337736	1.45e-11
LUC7L3	0.337676	1.46e-11
ZMYND19	0.337654	1.47e-11
WASH3P	0.337499	1.5e-11
SCAND1	0.337409	1.52e-11
COPS7B	0.33728	1.55e-11
ADCK1	0.337119	1.59e-11
DPM1	0.337058	1.6e-11
C6orf70	0.33684	1.65e-11
SLC25A39	0.336596	1.71e-11
CARD14	0.336366	1.77e-11
TLX1NB	0.336317	1.79e-11
SUPT7L	0.335922	1.89e-11
EME2	0.33549	2.01e-11
RPUSD3	0.335515	2.01e-11
HIATL2	0.33532	2.06e-11
SAMD10	0.33531	2.07e-11
PDCD5	0.334862	2.21e-11
ZC3H3	0.334612	2.29e-11
C1orf104	0.334501	2.32e-11
MTBP	0.334424	2.35e-11
SNHG6	0.334381	2.37e-11
ZNF572	0.334284	2.4e-11
RPL35	0.334288	2.4e-11
GOLGA6L9	0.334223	2.42e-11
NKD2	0.334169	2.44e-11
TLX1	0.334103	2.46e-11
KLHDC4	0.333932	2.52e-11
MAN2C1	0.333731	2.6e-11
COX19	0.333627	2.64e-11
TUBE1	0.33357	2.66e-11
IP6K2	0.333577	2.66e-11
TYSND1	0.333581	2.66e-11
ILKAP	0.333492	2.69e-11
TTC32	0.333334	2.75e-11
LY6G6E	0.333315	2.76e-11
C7orf53	0.333289	2.77e-11
ESRRA	0.332873	2.94e-11
OPLAH	0.33279	2.98e-11
TRIM52	0.332586	3.06e-11
RPL36	0.33256	3.08e-11
MITD1	0.332491	3.11e-11
AKAP8L	0.332208	3.24e-11
HSD17B10	0.332137	3.27e-11
SNORD1C	0.332011	3.33e-11
HSPE1	0.331802	3.43e-11
RAB17	0.331586	3.54e-11
PMPCA	0.331445	3.61e-11
BOP1	0.331152	3.76e-11
POLR2F	0.330981	3.86e-11
PSMA7	0.330644	4.05e-11
ZNF74	0.330631	4.06e-11
TAF1D	0.330593	4.08e-11
NAA38	0.330545	4.11e-11
METTL3	0.330421	4.18e-11
XRCC2	0.330218	4.3e-11
ACTR3B	0.329904	4.5e-11
ZNF593	0.329792	4.57e-11
RPUSD1	0.32973	4.61e-11
C20orf134	0.329735	4.61e-11
MFSD3	0.329628	4.68e-11
GAS5	0.329121	5.03e-11
POLR2J3	0.329018	5.1e-11
RPS19	0.328951	5.15e-11
GARNL3	0.328851	5.23e-11
ERCC3	0.32876	5.29e-11
ERGIC3	0.328645	5.38e-11
ABHD1	0.328597	5.42e-11
CBX8	0.328579	5.43e-11
PLD6	0.328454	5.53e-11
WDR67	0.328205	5.73e-11
C9orf173	0.32818	5.75e-11
ZFP41	0.328107	5.81e-11
MTCP1	0.328054	5.85e-11
HEMK1	0.327988	5.91e-11
TNPO2	0.327504	6.32e-11
DDC	0.327373	6.44e-11
ADRM1	0.327293	6.51e-11
NSMCE2	0.327055	6.74e-11
MYC	0.326878	6.91e-11
CEL	0.326628	7.15e-11
SPDYE8P	0.326581	7.2e-11
MTHFD2L	0.326348	7.44e-11
CYP2R1	0.326257	7.54e-11
SFRS18	0.326204	7.59e-11
ASXL1	0.32613	7.67e-11
NARFL	0.326009	7.81e-11
COX6C	0.325895	7.93e-11
ACYP1	0.325841	7.99e-11
TAS2R5	0.325706	8.15e-11
PI4KAP1	0.325585	8.28e-11
LOC25845	0.325553	8.32e-11
LOC100270804	0.325557	8.32e-11
PPIA	0.3255	8.38e-11
PRR22	0.325358	8.55e-11
TTC18	0.325256	8.68e-11
ANKRD9	0.32516	8.79e-11
RABEPK	0.324813	9.23e-11
PABPC1	0.32466	9.43e-11
ARL16	0.324621	9.48e-11
DKC1	0.324594	9.52e-11
EIF2B4	0.324572	9.55e-11
TPRN	0.324336	9.87e-11
PNPT1	0.324317	9.89e-11
C20orf46	0.324083	1.02e-10
PMS2L5	0.324022	1.03e-10
SUV420H2	0.323958	1.04e-10
UTP14A	0.323846	1.06e-10
ZNRD1	0.323688	1.08e-10
ZFAND1	0.323553	1.1e-10
GIT1	0.323362	1.13e-10
KIF12	0.322949	1.2e-10
LAS1L	0.322957	1.2e-10
PPFIA3	0.322773	1.23e-10
SPRN	0.322556	1.26e-10
PIGU	0.322569	1.26e-10
DFFB	0.322579	1.26e-10
LOC221442	0.322443	1.28e-10
RP9	0.322357	1.3e-10
GGCT	0.322315	1.31e-10
NFKBIL2	0.322234	1.32e-10
ANKRD13D	0.322101	1.35e-10
RALGDS	0.32196	1.37e-10
CCDC45	0.321885	1.39e-10
PLEKHG4	0.321801	1.4e-10
GOLGA6L10	0.321641	1.43e-10
POLR2H	0.321506	1.46e-10
SRCRB4D	0.321536	1.46e-10
COX5B	0.321404	1.48e-10
DPP7	0.321329	1.5e-10
TRMU	0.321266	1.51e-10
TRAP1	0.321284	1.51e-10
PCMTD2	0.321235	1.52e-10
TRAIP	0.321106	1.54e-10
ABCC5	0.321069	1.55e-10
NKD1	0.321091	1.55e-10
RBM28	0.320742	1.62e-10
REPIN1	0.320695	1.63e-10
ZC3H8	0.320655	1.64e-10
MOCS3	0.320625	1.65e-10
CEP250	0.320501	1.68e-10
AUP1	0.320422	1.7e-10
AXIN2	0.320431	1.7e-10
OGG1	0.320369	1.71e-10
TMEM52	0.320385	1.71e-10
C20orf96	0.320303	1.73e-10
PASK	0.320148	1.76e-10
PGS1	0.320172	1.76e-10
AGAP7	0.31983	1.84e-10
FBF1	0.319805	1.85e-10
GNL3	0.319519	1.92e-10
UCN	0.31954	1.92e-10
KIAA0406	0.319388	1.96e-10
ZNF76	0.319019	2.06e-10
NOL8	0.318967	2.07e-10
SIGMAR1	0.318978	2.07e-10
SCRIB	0.318861	2.1e-10
DDN	0.318863	2.1e-10
NMRAL1	0.318388	2.24e-10
MYH7B	0.318302	2.27e-10
CSNK2A2	0.318272	2.28e-10
ATG9B	0.318227	2.29e-10
CRYBB3	0.318192	2.3e-10
E4F1	0.318187	2.31e-10
TRPV1	0.318096	2.33e-10
C14orf33	0.318089	2.34e-10
DHODH	0.317965	2.38e-10
SLC9A8	0.31793	2.39e-10
HINFP	0.317933	2.39e-10
UMODL1	0.317784	2.44e-10
SCARNA16	0.317542	2.52e-10
C7orf59	0.317469	2.54e-10
ARRDC1	0.317263	2.61e-10
MRI1	0.31727	2.61e-10
CDC16	0.31707	2.68e-10
NMNAT3	0.317035	2.7e-10
PLAC8L1	0.316956	2.73e-10
NFKBID	0.316767	2.8e-10
LOC100132247	0.316691	2.83e-10
FGF17	0.316642	2.84e-10
RPS3	0.316443	2.92e-10
LOC285074	0.316322	2.97e-10
NR6A1	0.316305	2.98e-10
LSM7	0.316146	3.04e-10
RNASEH2C	0.316122	3.05e-10
ZNF23	0.316109	3.06e-10
RNF114	0.316035	3.09e-10
SURF6	0.31579	3.19e-10
RPL23	0.315509	3.32e-10
CLK1	0.315461	3.34e-10
C16orf79	0.315387	3.37e-10
SLC26A1	0.314936	3.58e-10
NCRNA00201	0.314927	3.59e-10
RP9P	0.314805	3.65e-10
UBE2CBP	0.314605	3.75e-10
C20orf151	0.314483	3.81e-10
PFDN4	0.314447	3.83e-10
TNNC2	0.31442	3.84e-10
HSPD1	0.314353	3.88e-10
GNB1L	0.314051	4.04e-10
SCARNA2	0.313896	4.12e-10
TMUB1	0.31346	4.37e-10
TJAP1	0.313396	4.41e-10
FAM192A	0.313374	4.42e-10
FAM41C	0.313252	4.49e-10
RSPH10B2	0.313027	4.63e-10
CCDC17	0.312936	4.69e-10
NUDT7	0.31289	4.72e-10
PLEKHG5	0.312859	4.74e-10
AP1G2	0.31272	4.82e-10
SCML2	0.312709	4.83e-10
NOTUM	0.312616	4.89e-10
LOC148709	0.31247	4.99e-10
ZNF815	0.312397	5.04e-10
GPR143	0.312349	5.07e-10
PSMG3	0.312262	5.13e-10
PEX16	0.311968	5.33e-10
CSE1L	0.311977	5.33e-10
C7orf68	0.311892	5.39e-10
NCRNA00169	0.311863	5.41e-10
ACCN2	0.311737	5.5e-10
HERC2P2	0.311713	5.52e-10
PABPC3	0.311592	5.61e-10
C3orf35	0.311567	5.63e-10
C1orf35	0.311478	5.69e-10
DECR2	0.311459	5.71e-10
ATP6V1C2	0.311405	5.75e-10
PIF1	0.311327	5.81e-10
TEAD4	0.311308	5.82e-10
OGFOD2	0.311311	5.82e-10
DBF4B	0.311208	5.9e-10
MLLT6	0.3111	5.99e-10
RPL7	0.31105	6.03e-10
GTF2F2	0.310959	6.1e-10
PRAP1	0.310888	6.16e-10
ZNF263	0.310848	6.19e-10
RPS10	0.310645	6.36e-10
TRIM66	0.310536	6.45e-10
CCT6A	0.31049	6.49e-10
SLC25A26	0.310152	6.79e-10
CLDN15	0.310004	6.92e-10
PRKAR1B	0.309906	7.02e-10
RPP40	0.309779	7.13e-10
LOC678655	0.309735	7.18e-10
SLC25A36	0.30951	7.39e-10
JMJD4	0.309483	7.42e-10
RFXANK	0.309445	7.46e-10
HSD17B7P2	0.309128	7.77e-10
PCGF1	0.309101	7.8e-10
WDR12	0.308907	8e-10
C17orf96	0.308802	8.12e-10
PPP1R3E	0.308774	8.15e-10
MRP63	0.308704	8.22e-10
GPR35	0.308442	8.51e-10
SPAG8	0.308423	8.53e-10
C9orf16	0.308413	8.54e-10
SETD4	0.308405	8.55e-10
RELL2	0.308343	8.62e-10
SFRS2	0.30817	8.82e-10
AGER	0.308099	8.9e-10
COPS6	0.30778	9.28e-10
CDK18	0.307754	9.32e-10
CENPJ	0.307656	9.44e-10
NLE1	0.307563	9.55e-10
WASH2P	0.30755	9.57e-10
ALS2CL	0.307527	9.6e-10
PPIAL4G	0.307239	9.97e-10
C11orf31	0.307132	1.01e-09
RCCD1	0.307024	1.03e-09
CDCA7	0.306897	1.04e-09
TRPC4AP	0.306842	1.05e-09
CPSF4	0.306793	1.06e-09
C3orf31	0.306712	1.07e-09
SFI1	0.306625	1.08e-09
RCL1	0.306533	1.09e-09
COMTD1	0.306548	1.09e-09
C7orf23	0.306479	1.1e-09
DDX55	0.306389	1.11e-09
PMPCB	0.306424	1.11e-09
TGIF2	0.30629	1.13e-09
PDF	0.306199	1.14e-09
UCHL3	0.306154	1.15e-09
CCDC14	0.305929	1.18e-09
UBE2V1	0.305872	1.19e-09
HEXDC	0.305885	1.19e-09
ZNF337	0.305735	1.21e-09
C20orf43	0.305721	1.22e-09
AP4M1	0.305642	1.23e-09
LOC100129387	0.305356	1.27e-09
GADD45GIP1	0.305363	1.27e-09
LOC100287227	0.305274	1.29e-09
ZNRF3	0.30508	1.32e-09
RTKN	0.304833	1.36e-09
GBX2	0.304834	1.36e-09
FARSB	0.304842	1.36e-09
RPL32	0.30461	1.4e-09
C6orf163	0.30451	1.42e-09
TTPAL	0.304356	1.45e-09
LOC148413	0.304215	1.48e-09
C11orf84	0.304215	1.48e-09
RTEL1	0.304112	1.5e-09
NSUN6	0.303975	1.52e-09
GDAP1L1	0.303992	1.52e-09
MGC70857	0.30397	1.53e-09
DUSP15	0.303873	1.54e-09
RPL14	0.303833	1.55e-09
IRF3	0.303652	1.59e-09
DLX3	0.303653	1.59e-09
FUK	0.303503	1.62e-09
ANAPC7	0.30348	1.63e-09
CA3	0.303418	1.64e-09
KIAA0146	0.303129	1.7e-09
NDUFB9	0.303102	1.71e-09
LOC728758	0.30284	1.76e-09
TMEM177	0.302863	1.76e-09
OGFR	0.302512	1.84e-09
C2orf64	0.302442	1.86e-09
DNHD1	0.302397	1.87e-09
SH2B1	0.302352	1.88e-09
DDX39	0.302235	1.91e-09
THSD1P1	0.302137	1.93e-09
COL9A3	0.302121	1.94e-09
ASB6	0.30201	1.96e-09
TMEM160	0.30203	1.96e-09
TP53RK	0.301939	1.98e-09
MRPL15	0.30178	2.02e-09
LY6G6D	0.301734	2.03e-09
ABCA11P	0.301653	2.06e-09
HNF1A	0.301595	2.07e-09
SLC25A19	0.301596	2.07e-09
C2orf56	0.301496	2.1e-09
GAS8	0.301403	2.12e-09
SURF2	0.301418	2.12e-09
GEMIN6	0.301358	2.13e-09
NCRNA00183	0.301305	2.15e-09
RAD52	0.301318	2.15e-09
MPST	0.301273	2.16e-09
SRCIN1	0.301235	2.17e-09
ZNF296	0.301113	2.2e-09
PMFBP1	0.301131	2.2e-09
C8orf33	0.300942	2.25e-09
PGAP2	0.300885	2.27e-09
NCRNA00116	0.300765	2.3e-09
FAM83H	0.300616	2.35e-09
FBRSL1	0.30062	2.35e-09
CAMKV	0.300484	2.39e-09
ADK	0.300444	2.4e-09
SLC30A2	0.300416	2.41e-09
AGAP8	0.300383	2.42e-09
DDX49	0.300391	2.42e-09
CPT1B	0.300341	2.43e-09
ZNF195	0.300301	2.44e-09
C20orf11	0.300275	2.45e-09
ZNF182	0.300281	2.45e-09
PRPF39	0.30017	2.48e-09
GTF3C5	0.299994	2.54e-09
EIF3F	0.299906	2.57e-09
RRP1	0.299545	2.69e-09
ANGEL1	0.29952	2.7e-09
CCS	0.299486	2.71e-09
C19orf70	0.299474	2.72e-09
FAM125A	0.299431	2.73e-09
FAM185A	0.299398	2.74e-09
FLAD1	0.299364	2.75e-09
C21orf29	0.299327	2.77e-09
WDR5	0.299184	2.82e-09
RPL27A	0.299145	2.83e-09
MPV17	0.299085	2.85e-09
SNHG7	0.299065	2.86e-09
MACROD1	0.298924	2.91e-09
NSMAF	0.298928	2.91e-09
PEX10	0.298748	2.98e-09
SCLY	0.298321	3.14e-09
LOC339674	0.29818	3.2e-09
DFNB59	0.298182	3.2e-09
HSPBAP1	0.298161	3.21e-09
IGHMBP2	0.297912	3.31e-09
CDC37	0.297618	3.44e-09
CENPP	0.297619	3.44e-09
DGAT1	0.297586	3.45e-09
EXOSC4	0.297588	3.45e-09
C17orf89	0.297521	3.48e-09
GRID2IP	0.29729	3.58e-09
ZNF3	0.297249	3.6e-09
C20orf4	0.29722	3.61e-09
RSL1D1	0.297183	3.63e-09
MZF1	0.297143	3.65e-09
LOC646471	0.297048	3.69e-09
SPATA24	0.296961	3.73e-09
FCHSD1	0.296867	3.78e-09
EIF2B5	0.29673	3.84e-09
PRMT3	0.296735	3.84e-09
USP36	0.29662	3.9e-09
PSPH	0.296433	3.99e-09
WWOX	0.29636	4.03e-09
TMEM186	0.296336	4.04e-09
C22orf36	0.296314	4.05e-09
C2orf63	0.296155	4.13e-09
NOM1	0.296018	4.2e-09
LRP3	0.29603	4.2e-09
SERHL2	0.295398	4.54e-09
C1orf159	0.295401	4.54e-09
ZGLP1	0.295409	4.54e-09
FAM195A	0.29531	4.59e-09
OFD1	0.295259	4.62e-09
TAF4	0.295264	4.62e-09
FLJ45340	0.295242	4.63e-09
SS18L2	0.295084	4.72e-09
MRPS24	0.295092	4.72e-09
TRUB2	0.29494	4.81e-09
MRPS5	0.294931	4.82e-09
GHRLOS	0.29488	4.85e-09
SPATA2L	0.29486	4.86e-09
DNASE1L2	0.29484	4.87e-09
KRI1	0.294801	4.89e-09
SPSB3	0.294735	4.93e-09
WDR35	0.294596	5.02e-09
C19orf73	0.294504	5.08e-09
INTS1	0.294434	5.12e-09
BRSK2	0.294398	5.15e-09
NOP58	0.29429	5.22e-09
CHCHD2	0.294127	5.32e-09
RPP21	0.294066	5.36e-09
SHFM1	0.294044	5.38e-09
RHBDL1	0.29388	5.49e-09
HS1BP3	0.293792	5.55e-09
RPL28	0.293523	5.74e-09
ZNF581	0.293506	5.75e-09
NUDCD1	0.293487	5.76e-09
SRM	0.293389	5.84e-09
CYC1	0.293336	5.87e-09
ELMOD3	0.293294	5.9e-09
TPD52L1	0.293265	5.93e-09
TIMM50	0.29318	5.99e-09
CTNNBL1	0.293183	5.99e-09
ZNF250	0.293161	6e-09
FAH	0.293013	6.11e-09
LRRC36	0.292802	6.28e-09
SPATA2	0.292678	6.37e-09
LOC440957	0.29259	6.44e-09
PRDXDD1P	0.292494	6.52e-09
COMMD6	0.292422	6.58e-09
KCNIP2	0.292345	6.64e-09
RBM33	0.292155	6.8e-09
LOC149134	0.292139	6.81e-09
SLC29A2	0.292053	6.89e-09
SLC2A8	0.291953	6.97e-09
SLC25A14	0.2919	7.02e-09
NCRNA00182	0.291839	7.07e-09
RPL31	0.291776	7.13e-09
CHRNG	0.29176	7.14e-09
ENO3	0.29174	7.16e-09
SPPL2B	0.291691	7.2e-09
C16orf3	0.291558	7.32e-09
METTL5	0.291514	7.36e-09
JMJD7-PLA2G4B	0.291356	7.5e-09
C4orf44	0.291069	7.77e-09
PMS2L11	0.290935	7.9e-09
PDXDC2	0.290719	8.12e-09
PRR5	0.290535	8.3e-09
PXMP4	0.29042	8.42e-09
SH3GLB2	0.29038	8.46e-09
SPIN3	0.290316	8.53e-09
SFRS14	0.290236	8.61e-09
CEP164	0.290031	8.83e-09
LOC92659	0.289993	8.87e-09
MRPS9	0.28989	8.99e-09
MECR	0.289856	9.02e-09
SH2D2A	0.289851	9.03e-09
LOC100129726	0.289771	9.12e-09
EMD	0.289414	9.53e-09
ARMC2	0.289318	9.64e-09
ORC6L	0.289304	9.66e-09
SETDB2	0.28911	9.89e-09
AMY2B	0.289082	9.92e-09
LOC493754	0.289	1e-08
SECISBP2	0.288916	1.01e-08
XYLB	0.288922	1.01e-08
NPRL2	0.28886	1.02e-08
LOC152217	0.28871	1.04e-08
LOC80054	0.288614	1.05e-08
LOC80154	0.288431	1.07e-08
METTL8	0.288356	1.08e-08
ETV4	0.288385	1.08e-08
C14orf79	0.288234	1.1e-08
C6orf48	0.288037	1.13e-08
MTHFSD	0.287913	1.14e-08
PUF60	0.287925	1.14e-08
LOC100131193	0.287722	1.17e-08
RFC4	0.287666	1.18e-08
TRMT11	0.287673	1.18e-08
NOP16	0.287565	1.19e-08
MRPL11	0.287575	1.19e-08
TPX2	0.287499	1.2e-08
CELP	0.287502	1.2e-08
LOC150197	0.287511	1.2e-08
LAPTM4B	0.287552	1.2e-08
FAM53A	0.287442	1.21e-08
RBM19	0.287472	1.21e-08
RPS16	0.287366	1.22e-08
NEIL1	0.287198	1.25e-08
TRAPPC6A	0.286908	1.29e-08
PPIEL	0.28694	1.29e-08
RNF113A	0.286675	1.33e-08
RNASEH2A	0.286614	1.34e-08
LSM14B	0.286522	1.35e-08
CHKA	0.28626	1.4e-08
SYT7	0.286046	1.43e-08
MUM1	0.286016	1.44e-08
DOCK6	0.286038	1.44e-08
CELF5	0.285893	1.46e-08
RPS6	0.285868	1.47e-08
HDAC8	0.285663	1.5e-08
ZNF485	0.285684	1.5e-08
LYRM4	0.285702	1.5e-08
ZNF239	0.285637	1.51e-08
NKPD1	0.285643	1.51e-08
DTNB	0.285566	1.52e-08
RPS25	0.285287	1.57e-08
PTGES2	0.285232	1.58e-08
BOLA2	0.285144	1.6e-08
SLC7A6	0.284889	1.65e-08
MYO15B	0.284721	1.68e-08
RNASEH2B	0.284689	1.69e-08
CCDC41	0.284628	1.7e-08
PRDM12	0.284593	1.71e-08
MRPL4	0.284535	1.72e-08
LOC399744	0.284472	1.73e-08
SLC3A2	0.284345	1.76e-08
CD3EAP	0.28424	1.78e-08
TRAF5	0.284056	1.82e-08
FER1L4	0.284074	1.82e-08
PLXNA3	0.283798	1.88e-08
CDK20	0.283723	1.9e-08
ZNF673	0.283608	1.92e-08
BID	0.283639	1.92e-08
ZSWIM3	0.283568	1.93e-08
CYB5B	0.283392	1.97e-08
KCNAB2	0.283192	2.02e-08
GNPDA1	0.283067	2.05e-08
MRPL13	0.283049	2.06e-08
AIRE	0.282941	2.08e-08
CSTF1	0.282948	2.08e-08
LRRC45	0.28291	2.09e-08
ZP3	0.282927	2.09e-08
NME1	0.282868	2.1e-08
DDX31	0.282877	2.1e-08
LTB4R	0.282837	2.11e-08
NKTR	0.282781	2.12e-08
NAT10	0.282746	2.13e-08
DYNLRB1	0.282636	2.16e-08
C20orf24	0.282607	2.17e-08
TTC14	0.282529	2.19e-08
TNFRSF14	0.282391	2.22e-08
TCEB1	0.282411	2.22e-08
FGF19	0.28231	2.24e-08
CCDC115	0.282288	2.25e-08
ME3	0.282162	2.28e-08
C8orf55	0.282194	2.28e-08
METTL1	0.281948	2.34e-08
LOC100132215	0.281844	2.37e-08
C4orf21	0.281866	2.37e-08
ZNF34	0.28183	2.38e-08
AXIN1	0.281582	2.45e-08
AGAP3	0.281339	2.52e-08
C11orf83	0.281227	2.55e-08
SRRT	0.28123	2.55e-08
DUSP2	0.28117	2.57e-08
RPS13	0.280915	2.65e-08
ST20	0.280848	2.67e-08
RPL11	0.280744	2.7e-08
POLL	0.280699	2.72e-08
WASH5P	0.280675	2.73e-08
NDUFAF2	0.280536	2.77e-08
RPL19	0.28051	2.78e-08
RPL39	0.280515	2.78e-08
JAG2	0.280454	2.8e-08
LRRC37B	0.280166	2.89e-08
C19orf48	0.280068	2.93e-08
IKBKB	0.280022	2.94e-08
KCNT1	0.28003	2.94e-08
TSNAXIP1	0.279887	2.99e-08
ZNF26	0.279813	3.02e-08
MKI67IP	0.279678	3.07e-08
PFDN2	0.279503	3.13e-08
SP6	0.279477	3.14e-08
C7orf44	0.279432	3.16e-08
ANKRD46	0.279232	3.23e-08
DSCC1	0.27912	3.27e-08
NCRNA00173	0.279044	3.3e-08
WDSUB1	0.278995	3.32e-08
UXT	0.278918	3.35e-08
CIRH1A	0.278926	3.35e-08
DAZAP1	0.278852	3.38e-08
C3orf47	0.278736	3.42e-08
PRPF6	0.278739	3.42e-08
CKMT2	0.278676	3.45e-08
C12orf47	0.278626	3.47e-08
HEATR2	0.278558	3.5e-08
C19orf52	0.278502	3.52e-08
CGREF1	0.278471	3.53e-08
MRPS33	0.278414	3.56e-08
KIAA1984	0.27837	3.57e-08
BIVM	0.278191	3.65e-08
TUT1	0.27817	3.66e-08
DBNDD2	0.278028	3.72e-08
PPT2	0.277975	3.74e-08
SLC2A4RG	0.277934	3.76e-08
SEC31B	0.277803	3.82e-08
HAUS7	0.277517	3.95e-08
CCDC86	0.27748	3.97e-08
ACAD9	0.277397	4.01e-08
CHMP4B	0.27733	4.04e-08
PMS1	0.277184	4.11e-08
POLRMT	0.277046	4.17e-08
MRPL55	0.277047	4.17e-08
C16orf91	0.276909	4.24e-08
RPUSD4	0.276888	4.25e-08
FOXH1	0.276811	4.29e-08
C7orf36	0.276732	4.33e-08
ACCS	0.276626	4.38e-08
INE1	0.276595	4.4e-08
LOC146880	0.276504	4.44e-08
C2orf60	0.27651	4.44e-08
N4BP2L2	0.276469	4.46e-08
MRPL48	0.276396	4.5e-08
AP1S1	0.276343	4.53e-08
FANCF	0.276161	4.62e-08
KCNQ1OT1	0.276053	4.68e-08
C8orf45	0.276062	4.68e-08
PYCR2	0.276015	4.7e-08
CLNS1A	0.276001	4.71e-08
LZTR1	0.275941	4.74e-08
WDR13	0.275893	4.77e-08
RGL2	0.275877	4.78e-08
POLD1	0.275602	4.93e-08
GPR144	0.275605	4.93e-08
XAB2	0.275291	5.12e-08
PHB	0.275218	5.16e-08
PHKG2	0.275168	5.19e-08
REC8	0.275137	5.21e-08
POLR2D	0.275007	5.29e-08
SLC7A5	0.274927	5.34e-08
LOC729234	0.274765	5.44e-08
LOC100130581	0.274682	5.49e-08
PMS2L1	0.274486	5.61e-08
ANKRD10	0.274273	5.75e-08
ACAP3	0.274073	5.89e-08
LOC100286844	0.273957	5.97e-08
PNN	0.27392	5.99e-08
RPF2	0.273781	6.09e-08
MRPL9	0.273481	6.3e-08
LOC220729	0.273453	6.32e-08
EFCAB10	0.273387	6.37e-08
PRR14	0.27337	6.38e-08
RBP2	0.273355	6.39e-08
QPRT	0.273365	6.39e-08
APTX	0.273285	6.45e-08
CBX3	0.273271	6.46e-08
HGS	0.273253	6.47e-08
CEBPB	0.273141	6.55e-08
WDR45	0.273113	6.57e-08
C12orf24	0.273061	6.61e-08
ZNF833	0.273018	6.65e-08
PCBD2	0.272919	6.72e-08
UTP6	0.272759	6.85e-08
LRRC61	0.272733	6.87e-08
PTRH1	0.272607	6.97e-08
CAPN3	0.272578	6.99e-08
EFNA4	0.272583	6.99e-08
DSCR9	0.272584	6.99e-08
MEGF11	0.272525	7.03e-08
GEMIN7	0.272522	7.04e-08
WRNIP1	0.272446	7.1e-08
TMEM203	0.272346	7.18e-08
PLCG1	0.272265	7.24e-08
NT5C3L	0.272271	7.24e-08
OTUD6B	0.272274	7.24e-08
WDYHV1	0.272175	7.32e-08
CDK4	0.272122	7.36e-08
DIDO1	0.272117	7.37e-08
MTCP1NB	0.272096	7.39e-08
C2orf48	0.272082	7.4e-08
CCT7	0.272056	7.42e-08
ACBD6	0.27206	7.42e-08
ZNF782	0.272017	7.45e-08
SLC22A3	0.271904	7.55e-08
APLF	0.271864	7.58e-08
NPFF	0.271844	7.6e-08
C13orf27	0.271639	7.78e-08
TIMM10	0.271621	7.8e-08
ZNF133	0.271426	7.97e-08
LTV1	0.27123	8.15e-08
UTP23	0.271215	8.17e-08
PROCA1	0.271173	8.21e-08
HPS4	0.271088	8.29e-08
C6orf108	0.270872	8.49e-08
RPS18	0.270858	8.51e-08
LOC168474	0.27071	8.65e-08
DTYMK	0.270696	8.66e-08
CLCN2	0.270678	8.68e-08
THUMPD2	0.270649	8.71e-08
PKP3	0.270636	8.72e-08
THOP1	0.270609	8.75e-08
PDHA1	0.270371	8.99e-08
ANAPC4	0.270293	9.07e-08
NCRNA00204B	0.270198	9.17e-08
ESD	0.270139	9.23e-08
BREA2	0.270115	9.25e-08
METT11D1	0.270083	9.29e-08
MCM3APAS	0.270062	9.31e-08
PSMG1	0.270032	9.34e-08
PLK5P	0.269959	9.42e-08
CC2D1A	0.269922	9.46e-08
LOC100190939	0.269865	9.52e-08
FAM3A	0.269793	9.6e-08
ELF5	0.269669	9.73e-08
EMG1	0.269502	9.92e-08
ZNF862	0.269492	9.93e-08
MORC2	0.269494	9.93e-08
LTB4R2	0.269352	1.01e-07
SDHAF1	0.269249	1.02e-07
ABCF2	0.269175	1.03e-07
LOC654342	0.2691	1.04e-07
HTRA2	0.268879	1.06e-07
SNRPD2	0.268845	1.07e-07
C17orf70	0.268754	1.08e-07
RPSAP9	0.268646	1.09e-07
EDC4	0.268558	1.1e-07
KIAA1274	0.268577	1.1e-07
DVL1	0.2686	1.1e-07
SLC19A1	0.268432	1.12e-07
GCFC1	0.268345	1.13e-07
ZNF600	0.268381	1.13e-07
TCF7	0.268254	1.14e-07
BMS1P4	0.268206	1.15e-07
FAM118A	0.268115	1.16e-07
SLFNL1	0.268024	1.17e-07
PRSS53	0.267915	1.19e-07
DCXR	0.267825	1.2e-07
NPHP3	0.267722	1.21e-07
PRDX5	0.267755	1.21e-07
EXOSC7	0.267661	1.22e-07
MRM1	0.267664	1.22e-07
ZNHIT1	0.267594	1.23e-07
YBX2	0.267595	1.23e-07
USP39	0.267606	1.23e-07
KIAA0020	0.267485	1.24e-07
AGMAT	0.267472	1.25e-07
ZNF212	0.267479	1.25e-07
SLC23A3	0.267367	1.26e-07
PMS2CL	0.267276	1.27e-07
ZNF205	0.267218	1.28e-07
KRT32	0.267236	1.28e-07
SFT2D3	0.267072	1.3e-07
IFT52	0.267125	1.3e-07
RNF166	0.266933	1.32e-07
HMHA1	0.266979	1.32e-07
DDTL	0.266895	1.33e-07
SPACA3	0.2668	1.34e-07
SMPD2	0.266598	1.37e-07
FAM161A	0.266586	1.38e-07
KIAA1751	0.266526	1.39e-07
RPS15	0.266459	1.4e-07
CAPS	0.266397	1.41e-07
POLR1C	0.266331	1.42e-07
PIN4	0.266228	1.43e-07
POFUT1	0.265938	1.48e-07
FAU	0.265817	1.5e-07
DUS4L	0.265824	1.5e-07
ATP2A1	0.265778	1.51e-07
SPDYE5	0.265678	1.52e-07
RPL7A	0.265679	1.52e-07
GTF3A	0.265579	1.54e-07
NOD1	0.265584	1.54e-07
IMP4	0.26552	1.55e-07
GCDH	0.265473	1.56e-07
C7orf13	0.265217	1.6e-07
ACD	0.26523	1.6e-07
MCM7	0.265164	1.61e-07
ANKRD27	0.265198	1.61e-07
SFRS5	0.26513	1.62e-07
NUFIP1	0.264888	1.66e-07
TEKT5	0.264893	1.66e-07
TAF6L	0.264756	1.69e-07
POLD2	0.264671	1.7e-07
TMEM206	0.264673	1.7e-07
IDH3G	0.264691	1.7e-07
NACA2	0.264696	1.7e-07
PTCD1	0.264713	1.7e-07
HDHD3	0.264648	1.71e-07
ZC3HC1	0.264409	1.75e-07
CCBL1	0.264449	1.75e-07
NXF1	0.264301	1.77e-07
FAM71E1	0.264338	1.77e-07
MSX1	0.264186	1.8e-07
QPCTL	0.264195	1.8e-07
RASSF7	0.264143	1.81e-07
MDM4	0.264146	1.81e-07
SLC25A29	0.26402	1.83e-07
RPL38	0.263954	1.84e-07
ZNF273	0.263984	1.84e-07
ZNF141	0.263925	1.85e-07
VAC14	0.263758	1.88e-07
CUL4A	0.263784	1.88e-07
CHEK2	0.263718	1.89e-07
C9orf37	0.263626	1.91e-07
RNF32	0.263631	1.91e-07
TBCB	0.263591	1.92e-07
NHP2	0.263519	1.93e-07
SNHG9	0.263382	1.96e-07
BZRAP1	0.263401	1.96e-07
RHEBL1	0.263337	1.97e-07
LOC100133985	0.263344	1.97e-07
PCIF1	0.263195	2e-07
EEF1B2	0.263222	2e-07
GLS2	0.263173	2.01e-07
LSM4	0.263135	2.02e-07
BIN1	0.262957	2.06e-07
GAS2	0.262926	2.07e-07
AKAP8	0.262765	2.1e-07
QSOX2	0.262676	2.12e-07
TP53I13	0.262627	2.13e-07
ZNF358	0.262633	2.13e-07
SF3B14	0.262544	2.15e-07
SEPHS1	0.262508	2.16e-07
CCDC22	0.262419	2.18e-07
NSMCE1	0.262434	2.18e-07
CYP2W1	0.262446	2.18e-07
ZNF706	0.262405	2.19e-07
RPL24	0.26224	2.23e-07
ABCC6	0.262136	2.25e-07
LSM5	0.262155	2.25e-07
FBL	0.262076	2.27e-07
SFRS17A	0.262084	2.27e-07
RPS9	0.262013	2.28e-07
WDR5B	0.261954	2.3e-07
GGT7	0.261963	2.3e-07
PRPF40B	0.261914	2.31e-07
CRYAA	0.261859	2.32e-07
MRTO4	0.261867	2.32e-07
NCRNA00219	0.261771	2.34e-07
PROZ	0.261745	2.35e-07
SLMO2	0.261608	2.39e-07
LOC100128822	0.261538	2.4e-07
SYBU	0.261513	2.41e-07
MTA1	0.261533	2.41e-07
SUV39H1	0.261468	2.42e-07
GUSBL2	0.261416	2.44e-07
MPP3	0.261279	2.47e-07
FLJ39653	0.261211	2.49e-07
KLRG2	0.261232	2.49e-07
DCAF15	0.261236	2.49e-07
MST1	0.261185	2.5e-07
TMPRSS9	0.261096	2.52e-07
FAM186A	0.261074	2.53e-07
LETMD1	0.260964	2.56e-07
LOC100133612	0.260917	2.57e-07
SUGT1L1	0.260891	2.58e-07
NUTF2	0.260409	2.72e-07
ZNF414	0.260254	2.77e-07
ZNF37B	0.259935	2.86e-07
SNHG8	0.259822	2.9e-07
PDCD2	0.259781	2.91e-07
LRSAM1	0.25963	2.96e-07
RPS27A	0.259438	3.02e-07
NEK8	0.259403	3.03e-07
TTLL9	0.259416	3.03e-07
SFXN5	0.25942	3.03e-07
RPS2	0.259393	3.04e-07
ZNF16	0.259358	3.05e-07
TBC1D3	0.259283	3.07e-07
C14orf93	0.259259	3.08e-07
PISD	0.259213	3.1e-07
TIMM17B	0.259116	3.13e-07
PLEKHJ1	0.259075	3.14e-07
C1orf175	0.259073	3.15e-07
MRPS28	0.259005	3.17e-07
GAL	0.258967	3.18e-07
TBC1D3B	0.258835	3.23e-07
POLR2I	0.258795	3.24e-07
ANKRD39	0.258801	3.24e-07
PPP1R12C	0.258733	3.26e-07
NDUFB7	0.258679	3.28e-07
MXD3	0.258595	3.31e-07
MRRF	0.258512	3.34e-07
URM1	0.25818	3.46e-07
VMAC	0.258113	3.49e-07
NDUFA7	0.258115	3.49e-07
SNX21	0.258066	3.51e-07
DCST2	0.258003	3.53e-07
BNIPL	0.257944	3.55e-07
RPL29	0.257894	3.57e-07
TRAPPC5	0.257869	3.58e-07
P4HTM	0.257722	3.64e-07
IQCC	0.257732	3.64e-07
TMEM89	0.257609	3.68e-07
C6orf123	0.257446	3.75e-07
TMEM68	0.257374	3.78e-07
RANBP1	0.257264	3.82e-07
NT5C	0.257272	3.82e-07
TOMM6	0.25719	3.85e-07
MEMO1	0.25721	3.85e-07
USP40	0.257156	3.87e-07
CPSF3	0.257068	3.9e-07
LOC90834	0.257002	3.93e-07
RPL12	0.256963	3.95e-07
AFMID	0.256863	3.99e-07
MAF1	0.256836	4e-07
FBXW9	0.256716	4.05e-07
ZNF529	0.256719	4.05e-07
C1QTNF9B	0.256613	4.1e-07
OBFC2B	0.256565	4.12e-07
PARP10	0.256446	4.17e-07
CISD3	0.256405	4.19e-07
LIPT1	0.256323	4.23e-07
SLC2A11	0.256301	4.24e-07
MTERFD3	0.256266	4.25e-07
SLC38A3	0.256271	4.25e-07
THADA	0.256212	4.28e-07
TMEM120B	0.256097	4.33e-07
SIRT5	0.256086	4.34e-07
DAGLB	0.256089	4.34e-07
FANCA	0.256089	4.34e-07
NICN1	0.255969	4.39e-07
FAM165B	0.25595	4.4e-07
NELF	0.255818	4.46e-07
KRT23	0.255821	4.46e-07
NUAK2	0.255632	4.55e-07
C14orf149	0.255468	4.63e-07
NDUFB11	0.255393	4.67e-07
ID1	0.25531	4.71e-07
RAD51L1	0.255232	4.75e-07
RAD9B	0.255241	4.75e-07
PDE7A	0.255204	4.77e-07
ZDHHC23	0.255098	4.82e-07
TAS2R20	0.255078	4.83e-07
RNF43	0.254991	4.88e-07
SCRN2	0.254948	4.9e-07
SR140	0.2549	4.92e-07
FAHD2A	0.254903	4.92e-07
EME1	0.254854	4.95e-07
SLC6A4	0.254793	4.98e-07
HSD17B3	0.254765	4.99e-07
ORC3L	0.254729	5.01e-07
PPP1R3D	0.254744	5.01e-07
LOC645332	0.254663	5.05e-07
LOC100134368	0.254565	5.1e-07
ZCCHC7	0.254497	5.14e-07
FAM50A	0.254438	5.17e-07
CDX2	0.254382	5.2e-07
CCNB1IP1	0.254317	5.24e-07
NGEF	0.254217	5.29e-07
ENTPD6	0.254202	5.3e-07
DHRS12	0.254038	5.39e-07
CREBZF	0.254025	5.4e-07
BBS2	0.253992	5.42e-07
PRPF19	0.253995	5.42e-07
IFITM5	0.253976	5.43e-07
LOC285359	0.253956	5.44e-07
NAE1	0.253964	5.44e-07
F7	0.253948	5.45e-07
HIBADH	0.253906	5.47e-07
DNAJC15	0.253883	5.48e-07
PI4KAP2	0.253775	5.55e-07
ARIH2	0.253616	5.64e-07
CCHCR1	0.253561	5.67e-07
CCDC88B	0.253547	5.68e-07
NKRF	0.253276	5.85e-07
HSD11B1L	0.253138	5.93e-07
TMEM178	0.253144	5.93e-07
RAD23A	0.253105	5.95e-07
KCTD17	0.253087	5.97e-07
LOC147727	0.253059	5.98e-07
WDR73	0.25298	6.03e-07
ZNF580	0.252967	6.04e-07
MALAT1	0.252908	6.08e-07
C13orf23	0.252793	6.15e-07
NAPSA	0.252746	6.18e-07
TM9SF4	0.252752	6.18e-07
TOMM7	0.25272	6.2e-07
WDR46	0.252657	6.24e-07
C12orf27	0.25264	6.25e-07
USPL1	0.25263	6.26e-07
RNPC3	0.252639	6.26e-07
RNPS1	0.252616	6.27e-07
ILF3	0.252596	6.28e-07
TBCE	0.252589	6.29e-07
RPL10	0.252534	6.32e-07
C16orf48	0.252505	6.34e-07
GRIPAP1	0.252429	6.39e-07
SLC25A10	0.252374	6.43e-07
TMEM223	0.252346	6.45e-07
NOB1	0.252288	6.49e-07
PPIAL4C	0.252245	6.52e-07
HM13	0.252097	6.62e-07
TCEB2	0.252054	6.65e-07
LOC100130386	0.251888	6.77e-07
ZFAND2B	0.251891	6.77e-07
SLC25A15	0.251732	6.88e-07
LOC100303728	0.251715	6.89e-07
PAAF1	0.251667	6.93e-07
IDI2	0.251505	7.05e-07
KAZ	0.25147	7.07e-07
ZNF577	0.251448	7.09e-07
ZNF259	0.251263	7.23e-07
NDRG3	0.251242	7.24e-07
LOC84931	0.251233	7.25e-07
ZNF282	0.251196	7.28e-07
SF4	0.251089	7.36e-07
ARVCF	0.251041	7.4e-07
ZNF786	0.250853	7.55e-07
SESN1	0.250775	7.61e-07
CARM1	0.250694	7.67e-07
C7orf4	0.25053	7.8e-07
RPL21	0.250452	7.87e-07
SMYD2	0.250172	8.1e-07
NIP7	0.250083	8.18e-07
TMEM138	0.249954	8.29e-07
PPIH	0.249881	8.35e-07
INGX	0.249866	8.36e-07
LOC100190938	0.249799	8.42e-07
CCT4	0.249738	8.48e-07
MFF	0.249703	8.51e-07
LOC338799	0.249599	8.6e-07
C10orf47	0.249603	8.6e-07
ABT1	0.249547	8.65e-07
LOC100144603	0.249327	8.85e-07
MRPL23	0.249318	8.86e-07
TMEM180	0.24918	8.98e-07
RPL18A	0.249156	9.01e-07
KCNMB3	0.249156	9.01e-07
SULT2A1	0.249046	9.11e-07
FAM122B	0.249007	9.15e-07
RPL23A	0.248964	9.19e-07
MST1P9	0.248922	9.23e-07
WBSCR22	0.248863	9.28e-07
SAC3D1	0.248816	9.33e-07
CIZ1	0.24877	9.37e-07
ASNS	0.248712	9.43e-07
GTF2H4	0.248715	9.43e-07
YTHDF1	0.248547	9.59e-07
C9orf71	0.248487	9.65e-07
ZNF700	0.248424	9.72e-07
RSAD1	0.248349	9.79e-07
ESYT3	0.24829	9.85e-07
ST7OT1	0.248275	9.87e-07
RANBP10	0.248239	9.9e-07
RFXAP	0.248201	9.94e-07
C6orf1	0.248125	1e-06
CCDC159	0.248146	1e-06
NAP1L4	0.248051	1.01e-06
FGF18	0.248077	1.01e-06
RNF207	0.248087	1.01e-06
LOC200030	0.247908	1.02e-06
GRHL2	0.24772	1.04e-06
STC2	0.247751	1.04e-06
ENY2	0.247649	1.05e-06
HSF2	0.247539	1.06e-06
SCARNA9	0.247573	1.06e-06
CDH26	0.247617	1.06e-06
KLHL35	0.247477	1.07e-06
BOD1	0.247509	1.07e-06
RBM10	0.247517	1.07e-06
TTLL2	0.247403	1.08e-06
C16orf74	0.247327	1.09e-06
DNAJC5	0.247264	1.1e-06
EIF3G	0.247107	1.11e-06
RAD54B	0.247138	1.11e-06
C7orf55	0.24679	1.15e-06
LOC143188	0.246796	1.15e-06
ACBD4	0.246823	1.15e-06
SSBP1	0.246628	1.17e-06
RPL22	0.24648	1.19e-06
RAPSN	0.246482	1.19e-06
POLM	0.246352	1.2e-06
LRRC29	0.246313	1.21e-06
TROAP	0.246184	1.22e-06
MTG1	0.246239	1.22e-06
VAV2	0.246103	1.23e-06
PIWIL4	0.24612	1.23e-06
PDZD7	0.246024	1.24e-06
CABC1	0.246082	1.24e-06
KRTAP5-5	0.246083	1.24e-06
HSF2BP	0.245993	1.25e-06
CHRNA10	0.245918	1.26e-06
MATN4	0.245931	1.26e-06
EHMT2	0.245795	1.27e-06
ASB16	0.245732	1.28e-06
GTPBP4	0.245675	1.29e-06
PVRIG	0.245596	1.3e-06
DDX10	0.245601	1.3e-06
PCOTH	0.245614	1.3e-06
RPS5	0.245544	1.31e-06
PSMA2	0.245556	1.31e-06
GCSH	0.245339	1.33e-06
EXOSC3	0.245227	1.35e-06
ASGR1	0.245261	1.35e-06
SCARNA6	0.245142	1.36e-06
NOL10	0.24516	1.36e-06
KCNQ1	0.245087	1.37e-06
TTC35	0.244981	1.38e-06
THRA	0.244986	1.38e-06
POLR1E	0.24499	1.38e-06
WDR33	0.244994	1.38e-06
LOC642826	0.245008	1.38e-06
ZNF598	0.244879	1.4e-06
TUBA8	0.244883	1.4e-06
SCNM1	0.244885	1.4e-06
ABCC6P2	0.244781	1.41e-06
NEAT1	0.244792	1.41e-06
POP7	0.244811	1.41e-06
ATP5J2	0.244728	1.42e-06
C11orf2	0.24474	1.42e-06
PNKP	0.244688	1.43e-06
C11orf35	0.244379	1.47e-06
PCSK4	0.244399	1.47e-06
ZMYM5	0.244405	1.47e-06
DGKD	0.244421	1.47e-06
PPDPF	0.244307	1.48e-06
PABPN1	0.244237	1.49e-06
MYST1	0.244253	1.49e-06
RPL35A	0.244194	1.5e-06
KRIT1	0.244201	1.5e-06
DMAP1	0.243987	1.53e-06
TTC21A	0.244027	1.53e-06
CCDC58	0.243866	1.55e-06
ZNF90	0.243801	1.56e-06
ZNF738	0.243832	1.56e-06
ZNF682	0.243834	1.56e-06
HAGHL	0.243718	1.57e-06
HDAC6	0.243671	1.58e-06
CECR5	0.243627	1.59e-06
PPPDE2	0.243533	1.6e-06
PAFAH1B3	0.243537	1.6e-06
NDUFA10	0.243571	1.6e-06
RUNDC2C	0.243572	1.6e-06
PGBD4	0.243497	1.61e-06
KGFLP2	0.243399	1.63e-06
PLA2G12B	0.243249	1.65e-06
TAF10	0.243259	1.65e-06
BRE	0.243081	1.68e-06
ZNF137	0.242998	1.69e-06
SDHAP1	0.242954	1.7e-06
ZNF513	0.242961	1.7e-06
GGH	0.242972	1.7e-06
NRN1L	0.242927	1.71e-06
FABP6	0.242774	1.73e-06
SMG5	0.242694	1.75e-06
RUVBL1	0.242595	1.76e-06
C22orf29	0.242606	1.76e-06
THYN1	0.242503	1.78e-06
MED4	0.242438	1.79e-06
ATPBD4	0.242416	1.8e-06
SNRPA	0.242315	1.81e-06
TCERG1	0.242329	1.81e-06
C2orf49	0.242353	1.81e-06
RPL37	0.242292	1.82e-06
IMPDH1	0.242309	1.82e-06
CUTA	0.242216	1.83e-06
PGLS	0.242227	1.83e-06
PTDSS1	0.242148	1.84e-06
NOC4L	0.242188	1.84e-06
C20orf144	0.242194	1.84e-06
C3orf32	0.242109	1.85e-06
AIMP1	0.242063	1.86e-06
SPIN2B	0.242015	1.87e-06
NCRNA00171	0.241938	1.88e-06
DPH2	0.241941	1.88e-06
C21orf58	0.241981	1.88e-06
IFITM1	0.241912	1.89e-06
TFDP2	0.24183	1.9e-06
TOP1P2	0.241837	1.9e-06
VAPB	0.241861	1.9e-06
ZNF77	0.241789	1.91e-06
DBNDD1	0.241796	1.91e-06
POLR2G	0.241824	1.91e-06
UNKL	0.241735	1.92e-06
POLR2J	0.24177	1.92e-06
RFC2	0.241774	1.92e-06
TRAPPC9	0.241687	1.93e-06
RPS4X	0.241699	1.93e-06
CAD	0.241648	1.94e-06
CCDC61	0.241535	1.96e-06
SMTNL2	0.241496	1.97e-06
THOC7	0.241501	1.97e-06
GOLGA2B	0.241402	1.99e-06
CTSL2	0.241416	1.99e-06
LOC100133161	0.241344	2e-06
SPDYC	0.241291	2.01e-06
BTBD2	0.241312	2.01e-06
ZC4H2	0.241182	2.03e-06
BBS5	0.241127	2.04e-06
REXO1	0.241124	2.05e-06
CBFA2T2	0.240987	2.07e-06
PNO1	0.240946	2.08e-06
GNRH1	0.240952	2.08e-06
REM2	0.24096	2.08e-06
PHF16	0.24091	2.09e-06
TSR2	0.240929	2.09e-06
ZNF524	0.240676	2.14e-06
DPM2	0.240605	2.15e-06
MRPL32	0.240605	2.15e-06
GLTSCR2	0.240423	2.19e-06
LPO	0.240454	2.19e-06
RBM42	0.24038	2.2e-06
IFRD1	0.240389	2.2e-06
TMEM184A	0.240309	2.22e-06
KIAA1704	0.240324	2.22e-06
CCDC154	0.240326	2.22e-06
STRA13	0.240241	2.23e-06
AGBL5	0.240268	2.23e-06
LOC388152	0.240142	2.26e-06
MRPS23	0.24009	2.27e-06
AURKA	0.240028	2.28e-06
SFRS8	0.240028	2.28e-06
WBSCR16	0.239872	2.32e-06
BRD7	0.239878	2.32e-06
MRPS31	0.239803	2.33e-06
HCG27	0.239829	2.33e-06
SCAI	0.239762	2.34e-06
SNORA7B	0.239724	2.35e-06
PSMD13	0.23969	2.36e-06
FAM24B	0.239592	2.38e-06
LOC100134713	0.239296	2.46e-06
C19orf18	0.239192	2.48e-06
ARF5	0.239171	2.49e-06
KRTAP3-2	0.239124	2.5e-06
TRAPPC2	0.238934	2.54e-06
ADAT3	0.238966	2.54e-06
RASL10B	0.238795	2.58e-06
CHCHD8	0.238746	2.59e-06
LEMD2	0.238655	2.62e-06
RUVBL2	0.238509	2.65e-06
CLEC18A	0.238494	2.66e-06
DNAH14	0.238433	2.67e-06
FAM48A	0.23842	2.68e-06
TMEM151B	0.238371	2.69e-06
LOC729991	0.238277	2.72e-06
ZNF394	0.238147	2.75e-06
SELENBP1	0.238072	2.77e-06
FITM2	0.238077	2.77e-06
ATP6V1F	0.238031	2.78e-06
DRD2	0.237812	2.84e-06
ACTR3C	0.237797	2.85e-06
CSTL1	0.237708	2.87e-06
C20orf27	0.237677	2.88e-06
NHP2L1	0.237619	2.9e-06
TSSC1	0.237631	2.9e-06
OXSM	0.237578	2.91e-06
PSMB7	0.237411	2.96e-06
C8orf39	0.237381	2.97e-06
C8orf51	0.237342	2.98e-06
C9orf23	0.237354	2.98e-06
CYP4F8	0.237313	2.99e-06
SMYD3	0.237322	2.99e-06
F12	0.237202	3.02e-06
C10orf110	0.237089	3.05e-06
C10orf82	0.2371	3.05e-06
PKMYT1	0.237062	3.06e-06
ULK3	0.236921	3.11e-06
SLC7A6OS	0.236891	3.12e-06
MYEOV2	0.236821	3.14e-06
SNORA72	0.236825	3.14e-06
PAN3	0.236781	3.15e-06
SKA3	0.236785	3.15e-06
DCAKD	0.236479	3.24e-06
SLC9A3	0.236445	3.25e-06
WIPI2	0.236469	3.25e-06
C17orf42	0.236425	3.26e-06
ICT1	0.236356	3.28e-06
NAA16	0.23632	3.3e-06
LOC100128640	0.236266	3.31e-06
APOA1BP	0.236173	3.34e-06
CRCP	0.236156	3.35e-06
LOC253039	0.236157	3.35e-06
SMARCD2	0.236109	3.36e-06
DDT	0.236121	3.36e-06
NUDCD3	0.236133	3.36e-06
TRIT1	0.235945	3.42e-06
SUSD3	0.235917	3.43e-06
CNKSR1	0.235863	3.45e-06
ZNF345	0.235773	3.48e-06
CEBPA	0.235691	3.5e-06
MNX1	0.235681	3.51e-06
C17orf65	0.235646	3.52e-06
CEP72	0.235577	3.54e-06
SDHAP2	0.23559	3.54e-06
C14orf73	0.23555	3.55e-06
EZH1	0.235372	3.62e-06
TERT	0.23527	3.65e-06
ZSCAN21	0.235281	3.65e-06
HSPBP1	0.235254	3.66e-06
ZNF565	0.235182	3.68e-06
FAM71F2	0.235197	3.68e-06
CCNI2	0.235099	3.71e-06
TMEM120A	0.235026	3.74e-06
ORC5L	0.234879	3.79e-06
C6orf164	0.234842	3.81e-06
C6orf129	0.234792	3.83e-06
PPIL6	0.23467	3.87e-06
STK4	0.234687	3.87e-06
CCT3	0.234646	3.88e-06
PEBP1	0.234548	3.92e-06
MYO19	0.234521	3.93e-06
MRPL2	0.234455	3.95e-06
AFARP1	0.234461	3.95e-06
SLCO4A1	0.234449	3.96e-06
CLDND2	0.234364	3.99e-06
LOC285768	0.234336	4e-06
WDR93	0.234343	4e-06
AIMP2	0.234311	4.01e-06
AK3	0.234316	4.01e-06
HMBS	0.234293	4.02e-06
PAXIP1	0.234199	4.05e-06
RRP7A	0.2342	4.05e-06
GATAD1	0.234208	4.05e-06
TOMM40	0.234155	4.07e-06
MAT2A	0.23408	4.1e-06
CLDN20	0.234012	4.13e-06
TXN	0.234015	4.13e-06
CECR4	0.233813	4.21e-06
C6orf57	0.233589	4.3e-06
GRPR	0.233604	4.3e-06
NCRNA00107	0.233543	4.32e-06
ATR	0.233551	4.32e-06
ZNF771	0.233427	4.37e-06
CCNT2	0.233433	4.37e-06
AGBL2	0.233405	4.38e-06
RPSAP58	0.233374	4.39e-06
CCDC142	0.233333	4.41e-06
ZNF681	0.233207	4.46e-06
NME2	0.233189	4.47e-06
ZDHHC6	0.233115	4.5e-06
PDZD11	0.233015	4.55e-06
MRPL12	0.232558	4.75e-06
TAS2R4	0.232565	4.75e-06
DPY30	0.23251	4.78e-06
LOC100289341	0.232473	4.79e-06
GALT	0.23249	4.79e-06
ADA	0.232455	4.8e-06
C4orf48	0.232412	4.82e-06
TMEM80	0.232342	4.85e-06
RRP12	0.232351	4.85e-06
UBE2D4	0.232282	4.88e-06
CHAD	0.232198	4.92e-06
COX4I1	0.232152	4.94e-06
AIP	0.232165	4.94e-06
NTN5	0.232038	5e-06
CSTF3	0.231967	5.03e-06
CAB39L	0.231958	5.04e-06
NDUFA11	0.23188	5.08e-06
PUS10	0.23186	5.09e-06
TAS2R14	0.231835	5.1e-06
BUD31	0.231806	5.11e-06
B4GALNT4	0.231647	5.19e-06
RBM17	0.231634	5.2e-06
COX7B	0.2316	5.21e-06
MUTYH	0.231582	5.22e-06
TMEM175	0.231549	5.24e-06
MEN1	0.231501	5.26e-06
MTMR9L	0.231514	5.26e-06
DHDH	0.231395	5.32e-06
UQCRB	0.23124	5.4e-06
GPR113	0.231141	5.45e-06
TRIM78P	0.231122	5.46e-06
PSMB4	0.23113	5.46e-06
PDCL3	0.231071	5.49e-06
DPH3B	0.231037	5.5e-06
ZBTB48	0.231051	5.5e-06
UBAC2	0.231001	5.52e-06
SRRM5	0.230962	5.54e-06
MEX3A	0.230947	5.55e-06
ZNF169	0.230957	5.55e-06
SLC9A5	0.230935	5.56e-06
KNTC1	0.230941	5.56e-06
TCAP	0.230907	5.57e-06
DLX4	0.230849	5.6e-06
CDADC1	0.230848	5.61e-06
KIAA1257	0.230848	5.61e-06
RPS24	0.230664	5.7e-06
MTIF2	0.230656	5.71e-06
AGXT2L2	0.230577	5.75e-06
VENTX	0.230558	5.76e-06
ABHD11	0.230367	5.87e-06
GKAP1	0.2302	5.96e-06
NFRKB	0.230099	6.02e-06
PDCD2L	0.23006	6.04e-06
ATF4	0.230067	6.04e-06
HULC	0.230023	6.07e-06
LOC401052	0.229924	6.12e-06
CTTNBP2	0.229915	6.13e-06
EIF2AK1	0.229884	6.15e-06
SCARNA9L	0.229843	6.17e-06
C2orf54	0.229642	6.29e-06
INTS8	0.229625	6.3e-06
GRB7	0.229599	6.32e-06
LOC100133957	0.229574	6.33e-06
TRAPPC2L	0.229565	6.34e-06
AGAP5	0.229298	6.5e-06
RFC3	0.229195	6.56e-06
N6AMT2	0.229148	6.59e-06
UBA52	0.229153	6.59e-06
C8orf73	0.229154	6.59e-06
PRR19	0.229049	6.66e-06
C19orf39	0.229028	6.67e-06
SLC39A4	0.228975	6.7e-06
NDUFA13	0.22891	6.74e-06
SCAP	0.228911	6.74e-06
RPL18	0.228878	6.76e-06
LOC100132354	0.228824	6.8e-06
DOHH	0.228746	6.85e-06
E2F5	0.228714	6.87e-06
BYSL	0.228588	6.95e-06
PPP1R14B	0.228597	6.95e-06
UPF3B	0.228574	6.96e-06
POLR3E	0.228511	7.01e-06
RPPH1	0.228489	7.02e-06
NDUFS3	0.228359	7.11e-06
NSMCE4A	0.228324	7.13e-06
GPX2	0.228163	7.24e-06
SPDYE1	0.228166	7.24e-06
TXNRD3IT1	0.227943	7.39e-06
MRPL36	0.227903	7.42e-06
AAMP	0.22788	7.44e-06
DAK	0.227815	7.48e-06
C2orf44	0.227776	7.51e-06
C1orf109	0.22761	7.63e-06
SAP18	0.227602	7.64e-06
KIAA1407	0.227546	7.68e-06
MPHOSPH10	0.227523	7.69e-06
TRPM5	0.227415	7.77e-06
CLK2	0.227401	7.78e-06
TERC	0.227371	7.8e-06
LOC400752	0.22732	7.84e-06
POLR1A	0.227304	7.85e-06
HYMAI	0.227272	7.88e-06
OSBPL2	0.227255	7.89e-06
DNAJC30	0.227125	7.99e-06
SNRPE	0.227111	8e-06
BLCAP	0.227051	8.04e-06
NARS2	0.226984	8.09e-06
PTRH2	0.226817	8.22e-06
ERAL1	0.226806	8.23e-06
RPS15A	0.226722	8.3e-06
ADSL	0.226708	8.31e-06
TRIM17	0.22671	8.31e-06
RHBG	0.226694	8.32e-06
ZNF691	0.226653	8.35e-06
KIAA1731	0.226646	8.36e-06
SLC25A6	0.226582	8.41e-06
MRPS12	0.226554	8.43e-06
OCA2	0.226433	8.52e-06
ITFG2	0.226377	8.57e-06
PHOSPHO2	0.226363	8.58e-06
RPS8	0.226251	8.67e-06
ALOX15	0.226205	8.71e-06
GOLGA8C	0.226186	8.72e-06
HPDL	0.226165	8.74e-06
NVL	0.226132	8.77e-06
CLDN9	0.226132	8.77e-06
NBR2	0.226117	8.78e-06
G6PC3	0.226122	8.78e-06
MRPL53	0.226033	8.85e-06
FTL	0.225733	9.1e-06
C11orf73	0.225603	9.21e-06
TRMT61B	0.225581	9.23e-06
RPS11	0.225574	9.24e-06
FOXRED2	0.225524	9.28e-06
WDR52	0.225495	9.31e-06
LOC100190986	0.225424	9.37e-06
LOC100128292	0.225375	9.41e-06
CROCCL2	0.22525	9.52e-06
C17orf79	0.22525	9.52e-06
IL11RA	0.225186	9.58e-06
PEX5	0.225189	9.58e-06
DNAJC19	0.225065	9.69e-06
LOC100128842	0.225045	9.71e-06
AZI1	0.224983	9.76e-06
WBSCR28	0.224867	9.87e-06
LEAP2	0.224823	9.91e-06
CCDC146	0.224777	9.96e-06
CDC123	0.224738	9.99e-06
GUSBP1	0.224732	1e-05
PES1	0.224535	1.02e-05
[truncated: 510 more rows]
