# Supplementary material for: Depletion of CPNE7 sensitizes colorectal cancer to 5‐fluorouracil by downregulating ATG9B expression
Source: J Cell Mol Med. 2024 Mar 25;28(8):e18261. doi: 10.1111/jcmm.18261 (PMC10962129; doi:10.1111/jcmm.18261)
Supplement: Supplementary file 5 — Table S5. [file JCMM-28-e18261-s004.xlsx]

## Sheet: Sheet1
	FoldChange
SPTBN5	0.158622		Table S5. The intersection of 5214 genes and 2509 genes included 347 genes.
SRPK3	0.253856
CARD14	0.253856
GPX2	0.253856
EIF4EBP3	0.253856
SLC7A5P2	0.270735
CNTD1	0.276873
ABHD1	0.338414
SNORA74A	0.338414
DNAJB13	0.338414
ACSBG2	0.338474
DSCR9	0.338474
WNT11	0.372239
HSFX2	0.380784
TAS2R4	0.380784
SPDYE5	0.380784
MMP24	0.380784
HSD17B7P2	0.390451
CHAD	0.406064
ALOX15	0.406126
QPRT	0.406126
CLDN20	0.406126
HAUS7	0.407515
CCNT2	0.415754
GOLGA6L10	0.422968
PCSK4	0.43512
NKPD1	0.435148
ABLIM2	0.443257
KIF12	0.447383
LIME1	0.452272
SLFNL1	0.456864
ATG9B	0.472607
C9orf43	0.473777
SNORD17	0.483423
SERHL2	0.487288
PTP4A3	0.491039
LPIN3	0.49389
CLDND2	0.507579
BMS1P4	0.507592
CLEC18A	0.507607
AMY2B	0.507607
MED26	0.507607
PRSS33	0.507711
ZNF785	0.507711
HSF2BP	0.507711
PCP2	0.507711
UBAC2	0.508014
FUNDC2	0.509481
ATXN7L2	0.519788
AIFM3	0.522104
REC8	0.525118
PPIL6	0.525118
FAM53A	0.534308
E2F6	0.537466
ZNF23	0.537976
RRN3P2	0.538376
BREA2	0.539327
CELSR3	0.5441
VAV2	0.545002
LRRC37B	0.547331
DLX4	0.549909
JRK	0.54996
TMEM201	0.552601
UBE2V1	0.552616
TMEM150A	0.552722
MIR17HG	0.558348
GRIN2C	0.558348
SLC38A3	0.559667
DNMT3B	0.563424
ZDHHC8	0.564973
RPP38	0.56696
SYBU	0.567646
C2orf48	0.575281
PLXNA3	0.578302
CCDC78	0.580125
FER1L4	0.587311
MRPL55	0.589249
GPC2	0.59095
POU5F1	0.59219
SLC25A10	0.593136
KCNQ1OT1	0.595107
DNHD1	0.599145
SLC29A2	0.601417
CSNK2B	0.601658
CYP2R1	0.602784
MLXIPL	0.602904
CPNE7	0.603641
ADAMTS13	0.604805
LEAP2	0.609117
SPIN2B	0.609131
PPIEL	0.609189
RPL13AP6	0.609189
TMPRSS6	0.609189
MTG1	0.614769
RHBDL1	0.615283
IL11RA	0.61672
NKD1	0.616799
G6PC3	0.618588
ESRRA	0.619349
GHRLOS	0.620383
CPT1B	0.62143
EME2	0.623727
OSBP2	0.623853
NOXA1	0.624749
MAPK15	0.62759
E2F4	0.633006
C20orf144	0.634508
SLC6A4	0.634508
ANKAR	0.634508
PCMTD2	0.636579
ZNF517	0.636655
ACBD4	0.638132
OSBPL2	0.642457
ZNF814	0.646052
CELF5	0.646052
PDZD7	0.646866
TCF3	0.648538
CAPN3	0.649745
C1orf159	0.650056
PEX5	0.650267
LZTR1	0.650495
XYLB	0.655535
GTPBP3	0.655711
HCG27	0.656895
CRYGS	0.656895
ZC4H2	0.659673
CATSPER2	0.659885
ZNF354B	0.659885
PPP1R16A	0.662375
ZMIZ2	0.664129
NMNAT3	0.664828
FAM193B	0.665232
BBS5	0.666233
CEP250	0.6707
AGAP4	0.674852
SPPL2B	0.674885
NDOR1	0.675874
SPDYC	0.676785
ABCC6P2	0.676828
ESYT3	0.676828
RLN1	0.676828
CRCP	0.677775
SPIRE2	0.679166
SIN3B	0.682015
TRIM66	0.683027
ZNF3	0.683234
NPRL3	0.684009
N4BP2L2	0.68669
MEGF11	0.691201
ZC3H3	0.691549
CAD	0.692635
SUSD3	0.694081
ZFP41	0.694404
LRWD1	0.69473
RNF208	0.69546
DAGLA	0.696274
LRSAM1	0.700732
TSSK6	0.700978
LRP5L	0.701157
FOXK1	0.701398
MEN1	0.703201
ANO9	0.7041
MYPOP	0.706013
ZC3H12B	0.706274
HDAC6	0.706731
RHEBL1	0.70703
EPS8L2	0.708143
MSH5	0.70912
DOCK6	0.709549
SRRM5	0.710691
C21orf58	0.711447
ZNF296	0.712165
C19orf66	0.71307
IRF3	0.713489
GGT7	0.713551
CROCC	0.714645
SYT7	0.714761
ARVCF	0.716985
CHD7	0.717134
KIFC2	0.717208
DDT	0.718176
QTRT1	0.718197
SLC27A5	0.718459
NXF1	0.718782
CLDN9	0.719095
NOTUM	0.720004
STAG3L3	0.720859
TLE2	0.721285
PRICKLE3	0.722695
SLC9A8	0.723341
BCL11A	0.725097
CYP2D6	0.725097
ABCC5	0.726519
POLR1A	0.727016
HDAC10	0.727175
EEF1D	0.727491
LRRC56	0.727559
KCNJ14	0.72856
UNKL	0.72881
UPF3A	0.730291
FBRSL1	0.730598
PRKCZ	0.730629
UCN	0.730948
GKAP1	0.730948
SRRT	0.731628
RBM33	0.73171
ZNF142	0.732546
DHX35	0.733942
AXIN1	0.734077
B3GNTL1	0.735514
SEC31B	0.736034
SHARPIN	0.736528
EFNA4	0.73801
TRAPPC9	0.738158
IFITM1	0.738358
PRDM12	0.738358
ADCK1	0.738919
BRSK2	0.739214
GRID2IP	0.740839
RNF114	0.740989
ESPN	0.740989
BTBD2	0.741586
UHRF2	0.742052
CDK18	0.742307
UFSP1	0.742836
FCHSD1	0.742996
CCDC159	0.744512
CDADC1	0.745116
MED22	0.746263
R3HDM2	0.746862
C11orf95	0.747949
GCSH	0.748052
INPP5E	0.748799
CNKSR1	0.749379
PLXNB1	0.749757
SH3GLB2	0.749773
GIGYF1	0.749948
MORC2	0.7508
SPATA2L	0.750897
CCDC85B	0.751003
SH2B1	0.751448
RPS2	0.752221
ADCK5	0.753223
HCN3	0.75416
TM7SF2	0.754261
ELMO3	0.755025
KCTD17	0.75516
TAF6L	0.755433
C19orf48	0.755656
MTA1	0.756085
OGFR	0.756751
NRBP2	0.757617
NUAK2	0.757832
PRKAR1B	0.759329
CCDC88B	0.75941
GGA3	0.760035
LEMD2	0.760213
CDK11A	0.760445
TSNAXIP1	0.761386
FGF19	0.761411
ZSCAN16	0.761411
TCAP	0.761422
KCTD19	0.761567
MED24	0.762293
RBM10	0.763579
INTS1	0.76375
CCS	0.764027
IER5L	0.765084
TAF4	0.765268
CLCN2	0.766784
KLHL17	0.766795
LRRC45	0.767534
PASK	0.768019
PRPF40B	0.768662
FRS3	0.768803
THRA	0.769731
ZNF707	0.770811
DAPK2	0.771557
FITM2	0.77156
SRCIN1	0.772045
TMEM189	0.772444
GLYCTK	0.772455
WASH5P	0.77267
STK4	0.773191
MAN2C1	0.773808
RHPN1	0.773835
SIM2	0.773938
EDC4	0.774804
BIN1	0.775124
SAMD10	0.775505
ENO3	0.777891
ST20	0.778324
ALS2CL	0.778912
RRP12	0.779057
LENG8	0.779709
CYHR1	0.77975
STK11	0.780284
ASGR1	0.780901
PAH	0.780901
REXO1	0.781189
PLEKHG5	0.781243
ADAT3	0.781715
CCDC115	0.781782
ABCC10	0.782989
FANCF	0.78331
DDN	0.784119
INO80B	0.784206
TCF7	0.784404
MST1P2	0.784488
DGCR6	0.785579
TTLL3	0.785584
NGEF	0.785643
CLCN7	0.785756
SNHG9	0.785975
DIDO1	0.786283
ENTPD6	0.788258
PPDPF	0.788837
KATNB1	0.789178
RPS10P7	0.78961
IRF2BP2	0.790609
CHTF18	0.791115
ARHGAP39	0.791547
SCRIB	0.791562
FBXL6	0.791567
ZNF205	0.791599
CC2D1A	0.791711
SPG7	0.791779
POLR2J3	0.79187
MRPL23	0.791936
PHKA2	0.793428
ZDHHC23	0.793904
GRIPAP1	0.794311
PTK2	0.794317
MSX1	0.794385
C7orf43	0.79442
APLF	0.794524
RASL10A	0.794524
CEP164	0.794738
DGKD	0.796083
DGAT1	0.796496
DBNDD1	0.797424
ZNF419	0.797622
NFRKB	0.798257
ABHD11	0.79832
GMEB2	0.798599
ZNF251	0.798683
ACTR3B	0.799397
